# Supplementary material for: Subjective cognitive decline and objective cognitive performance in older adults: A systematic review of longitudinal and cross‐sectional studies
Source: J Neuropsychol. 2024 Jul 29;19(1):98–114. doi: 10.1111/jnp.12384 (PMC11891377; doi:10.1111/jnp.12384)
Supplement: Supplementary file 2 — Appendix S2. [file JNP-19-98-s003.xlsx]

## Sheet: Sheet1
Quality Assessment The National Heart, Lung and Blood Institute Quality Assessment Tool for Observational Cohort and Cross-Sectional Studies was used to assess the quality of each study included in the systematic review (NHLBI, 2014). This assessment is based on fourteen criteria that encompass the following perspectives: research question or objective, population, participation rate, participant…
Study Title	First Author	Year of Publication	1. Was the research question or objective in this paper clearly stated?	2. Was the study population clearly specified and defined?	3. Was the participation rate of eligible persons at least 50%?	4. Were all the subjects selected or recruited from the same or similar populations (including the same time period)? Were inclusion and exclusion criteria for being in the study prespecified and applied uniformly to all participants?	5. Was a sample size justification, power description, or variance and effect estimates provided?	6. For the analyses in this paper, were the exposure(s) of interest measured prior to the outcome(s) being measured?	7. Was the timeframe sufficient so that one could reasonably expect to see an association between exposure and outcome if it existed?	8. For exposures that can vary in amount or level, did the study examine different levels of the exposure as related to the outcome (e.g., categories of exposure, or exposure measured as continuous variable)?	9. Were the exposure measures (independent variables) clearly defined, valid, reliable, and implemented consistently across all study participants?	10. Was the exposure(s) assessed more than once over time?	11. Were the outcome measures (dependent variables) clearly defined, valid, reliable, and implemented consistently across all study participants?	12. Were the outcome assessors blinded to the exposure status of participants?	13. Was loss to follow-up after baseline 20% or less?	14. Were key potential confounding variables measured and adjusted statistically for their impact on the relationship between exposure(s) and outcome(s)?	Raw Score	Quality Rating
Assessment of relation between subjecti{dotless}ve memory complai{dotless}nts and objective cognitive performance of elderly over 55 years old age	Acikgoz, Mustafa	2014	Yes	Yes	Other (cannot determine, not applicable, not reported)	Yes	No	No	No	No	Yes	No	Yes	No	Other (cannot determine, not applicable, not reported)	Yes	0.4286	Low
Episodic memory of odors stratifies Alzheimer biomarkers in normal elderly	Albers, Alefiya	2016	Yes	No	Other (cannot determine, not applicable, not reported)	No	No	No	No	No	Yes	No	Yes	No	Other (cannot determine, not applicable, not reported)	Yes	0.2857	Very Low
Amyloid-associated increases in longitudinal report of subjective cognitive complaints	Amariglio, Rebecca	2018	Yes	Yes	Other (cannot determine, not applicable, not reported)	Yes	No	Yes	Yes	Other (cannot determine, not applicable, not reported)	Yes	Yes	Yes	No	Other (cannot determine, not applicable, not reported)	Yes	0.6429	Fair
Subjective cognitive complaints and amyloid burden in cognitively normal older individuals	Amariglio, Rebecca	2012	Yes	No	Other (cannot determine, not applicable, not reported)	Yes	No	No	No	Yes	Yes	No	Yes	Other (cannot determine, not applicable, not reported)	Other (cannot determine, not applicable, not reported)	Yes	0.4286	Low
Specific subjective memory complaints in older persons may indicate poor cognitive function	Amariglio, Rebecca	2011	Yes	No	No	Yes	No	No	No	Other (cannot determine, not applicable, not reported)	Yes	No	Yes	Yes	Other (cannot determine, not applicable, not reported)	Yes	0.4286	Low
Relationship of cognitive strategy use to prospective memory performance in a diverse sample of nondemented older adults with varying degrees of cognitive complaints and impairment	Aronov, Avner	2015	Yes	No	Other (cannot determine, not applicable, not reported)	Yes	No	No	No	No	Yes	No	Yes	Yes	Other (cannot determine, not applicable, not reported)	Yes	0.4286	Low
Serum alkaline phosphatase is elevated and inversely correlated with cognitive functions in subjective cognitive decline: results from the ReGAl 2.0 project	Boccardi, Virginia	2020	Yes	No	Other (cannot determine, not applicable, not reported)	Yes	Yes	No	No	No	No	No	Yes	No	No	Yes	0.3571	Very Low
Subjective Memory Complaints Are an Important Surrogate for Objective Cognitive Performance in African Americans	Boggess, Morgan	2020	Yes	Yes	Other (cannot determine, not applicable, not reported)	Yes	No	No	No	No	Yes	No	Yes	No	Other (cannot determine, not applicable, not reported)	Yes	0.4286	Low
Subjective memory complaints are not increased in type 2 diabetes: A matched cohort study	Bruce, David	2019	Yes	No	Yes	Yes	No	No	No	Other (cannot determine, not applicable, not reported)	No	No	Yes	Other (cannot determine, not applicable, not reported)	No	Other (cannot determine, not applicable, not reported)	0.2857	Very Low
Metabolic correlates of Rey auditory verbal learning test in elderly subjects with memory complaints	Brugnolo, Andrea	2014	Yes	No	Other (cannot determine, not applicable, not reported)	No	No	No	No	No	No	No	Yes	Other (cannot determine, not applicable, not reported)	No	Yes	0.2143	Very Low
Impairment of Episodic-Specific Autobiographical Memory in Individuals with Subjective Cognitive Decline and in Patients with Prodromal or Mild Alzheimer's Disease.	Bruus, Anna	2021	Yes	No	No	No	No	No	No	No	Yes	No	No	No	No	No	0.1429	Very low
Subjective Complaints are Similar in Subjective Cognitive Decline and Early-Stage Alzheimerâ€™s Disease when Assessed in a Memory Clinic Setting	Bruus, Anna	2023	Yes	No	Other (cannot determine, not applicable, not reported)	No	No	No	No	No	Yes	No	Yes	No	Other (cannot determine, not applicable, not reported)	No	0.2143	Very Low
Subjective memory decline predicts greater rates of clinical progression in preclinical Alzheimer's disease	Buckley, Rachel	2016	Yes	Yes	Other (cannot determine, not applicable, not reported)	Yes	No	No	No	Yes	Yes	No	Yes	Other (cannot determine, not applicable, not reported)	Other (cannot determine, not applicable, not reported)	Yes	0.5	Low
Personal memory function in mild cognitive impairment and subjective memory complaints: results from the Australian Imaging, Biomarkers, and Lifestyle (AIBL) Study of Ageing	Buckley, Rachel F	2014	Yes	Yes	Other (cannot determine, not applicable, not reported)	Yes	No	No	No	Other (cannot determine, not applicable, not reported)	Yes	No	Yes	Yes	Other (cannot determine, not applicable, not reported)	Yes	0.5	Low
Evidence of a Relation Between Hippocampal Volume, White Matter Hyperintensities, and Cognition in Subjective Cognitive Decline and Mild Cognitive Impairment.	Caillaud, Marie	2020	Yes	No	No	No	No	No	No	No	Yes	No	Yes	No	No	Yes	0.2857	Very low
Regional Hippocampal Atrophy and Higher Levels of Plasma Amyloid-Beta Are Associated With Subjective Memory Complaints in Nondemented Elderly Subjects	Cantero, Jose	2016	Yes	No	Other (cannot determine, not applicable, not reported)	Yes	No	No	No	No	No	No	Yes	No	No	Yes	0.2857	Very Low
Stability of Subjective Executive Functioning in Older Adults with aMCI and Subjective Cognitive Decline.	Carmasin, Jeremy S.	2020	Yes	Yes	Yes	Yes	No	Yes	No	Other (cannot determine, not applicable, not reported)	Yes	Yes	Yes	Other (cannot determine, not applicable, not reported)	Yes	Yes	0.7143	Fair
Multisensory, Multi-Tasking Performance of Older Adults With and Without Subjective Cognitive Decline	Carr, Sophie	2019	Yes	No	No	Yes	No	No	No	No	Yes	No	Yes	No	No	Yes	0.3571	Very Low
Differential cognitive deterioration in dementia: A two year longitudinal study	Chamberlain, Samuel	2014	Yes	No	Other (cannot determine, not applicable, not reported)	No	Yes	Yes	Yes	No	Yes	No	Yes	No	No	Yes	0.5	Low
Arbitrary and semantic associations in subjective memory impairment and amnestic mild cognitive impairment among Taiwanese individuals: A cross-sectional study	Chang, Hsin-Te	2018	Yes	No	Other (cannot determine, not applicable, not reported)	No	Yes	No	No	No	Yes	No	Yes	No	Other (cannot determine, not applicable, not reported)	Yes	0.3571	Very Low
Optimizing Subjective Cognitive Decline to Detect Early Cognitive Dysfunction.	Chapman, Silvia	2021	Yes	Yes	Yes	Yes	Yes	No	No	Yes	No	No	Yes	Other (cannot determine, not applicable, not reported)	Yes	No	0.5714	Low
Alterations in Dynamic Functional Connectivity in Individuals With Subjective Cognitive Decline	Chen, Qian	2021	Yes	No	Other (cannot determine, not applicable, not reported)	Yes	No	No	No	No	Yes	No	Yes	Other (cannot determine, not applicable, not reported)	No	No	0.2857	Very low
Prevalence and risk factors for subjective cognitive decline and the correlation with objective cognition among community-dwelling older adults in China: Results from the Hubei memory and aging cohort study	Cheng, Gui-Rong	2022	Yes	Yes	Other (cannot determine, not applicable, not reported)	Yes	No	No	No	Yes	Yes	No	Yes	No	No	Yes	0.5	Low
Differential focal and nonfocal prospective memory accuracy in a demographically diverse group of nondemented community-dwelling older adults	Chi, Susan	2014	Yes	No	Other (cannot determine, not applicable, not reported)	Yes	Yes	No	No	Yes	Yes	No	Yes	No	Other (cannot determine, not applicable, not reported)	Yes	0.5	Low
Retrospective metamemory monitoring of semantic memory in community-dwelling older adults with subjective cognitive decline and mild cognitive impairment.	Chi, Susan Y.	2020	Yes	No	Other (cannot determine, not applicable, not reported)	Yes	Yes	No	No	No	Yes	No	Yes	No	Other (cannot determine, not applicable, not reported)	Yes	0.4286	Low
Are depressive symptomatology and self-focused attention associated with subjective memory impairment in older adults?	Chin, Juhee	2014	Yes	Yes	Other (cannot determine, not applicable, not reported)	Yes	No	No	No	Yes	Yes	No	Yes	No	No	Yes	0.5	Low
Subjective memory complaint as a useful tool for the early detection of Alzheimer's disease	Choe, Young Min	2018	Yes	Yes	Other (cannot determine, not applicable, not reported)	No	No	No	No	No	Yes	No	Yes	No	No	Yes	0.3571	Very Low
Association Between Cognitive Test Performance and Subjective Cognitive Decline in a Diverse Cohort of Older Adults: Findings From the KHANDLE Study	Corlier, Fabian	2020	Yes	No	Other (cannot determine, not applicable, not reported)	Yes	No	No	No	Yes	Yes	No	Yes	No	No	Yes	0.4286	Low
A novel cognitive assessment paradigm to detect Pre-mild cognitive impairment (PreMCI) and the relationship to biological markers of Alzheimer's disease	Crocco, Elizabeth	2018	Yes	No	Other (cannot determine, not applicable, not reported)	Other (cannot determine, not applicable, not reported)	No	No	No	No	Yes	No	Yes	No	Other (cannot determine, not applicable, not reported)	Yes	0.2857	Very Low
Semantic markers in the diagnosis of neurodegenerative dementias	Cuetos, Fernando	2009	Yes	Yes	Other (cannot determine, not applicable, not reported)	Yes	Other (cannot determine, not applicable, not reported)	No	No	Other (cannot determine, not applicable, not reported)	No	No	Yes	Yes	Other (cannot determine, not applicable, not reported)	Yes	0.4286	Low
Subjective memory complaint and its relationship with cognitive changes and physical vulnerability of community-dwelling older adults	Dalpubel, Daniela	2019	Yes	Yes	Other (cannot determine, not applicable, not reported)	Yes	Yes	No	No	Yes	Yes	No	Yes	No	Other (cannot determine, not applicable, not reported)	No	0.5	Low
Subjective cognitive impairment, cognitive disorders and self-perceived health: The importance of the informant	De Almeida, Mariana	2019	Yes	Yes	Other (cannot determine, not applicable, not reported)	Yes	Yes	No	No	Yes	Yes	No	Yes	No	Other (cannot determine, not applicable, not reported)	Yes	0.5714	Low
Subjective cognitive concerns and neuropsychiatric predictors of progression to the early clinical stages of Alzheimer disease	Donovan, Nancy	2014	Yes	Yes	Other (cannot determine, not applicable, not reported)	No	No	Yes	Yes	No	Yes	Yes	Yes	No	Yes	Yes	0.6429	Fair
Subjective cognitive complaints and cognitive decline: consequence or predictor? The epidemiology of vascular aging study	Dufouil, Carole	2005	Yes	Yes	No	Yes	No	No	Yes	Yes	Yes	No	Yes	No	No	Yes	0.5714	Low
The moderating role of negative affect on objective verbal memory performance and subjective memory complaints in healthy older adults	Dux, Moira	2008	Yes	No	No	Yes	No	No	No	Yes	Yes	No	Yes	No	Other (cannot determine, not applicable, not reported)	Yes	0.4286	Low
Evidence of neuronal compensation during episodic memory in subjective memory impairment	Erk, Susanne	2011	Yes	No	Other (cannot determine, not applicable, not reported)	No	No	No	No	No	Yes	No	Yes	No	Other (cannot determine, not applicable, not reported)	Yes	0.2857	Very Low
Neuropsychological prediction of dementia using the neuropsychological test battery Vienna â€“ A retrospective study	Garcia Rosas, Anna	2022	Yes	No	Other (cannot determine, not applicable, not reported)	Other (cannot determine, not applicable, not reported)	No	Yes	Yes	No	Yes	Yes	Yes	Other (cannot determine, not applicable, not reported)	Other (cannot determine, not applicable, not reported)	No	0.4286	Low
Cerebral Glucose Metabolism is Associated with Verbal but not Visual Memory Performance in Community-Dwelling Older Adults	Gardener, Samantha	2016	Yes	No	Other (cannot determine, not applicable, not reported)	Yes	No	No	No	No	Yes	No	Yes	No	Other (cannot determine, not applicable, not reported)	Yes	0.3571	Very Low
Inclusion of an informant yields strong associations between cognitive complaint and longitudinal cognitive outcomes in non-demented elders	Gifford, Katherine	2015	Yes	Yes	No	No	No	Yes	Yes	No	No	Yes	Yes	Other (cannot determine, not applicable, not reported)	Yes	No	0.5	Low
Subjective and Objective Mental and Physical Functions Affect Subjective Cognitive Decline in Community-Dwelling Elderly Japanese People.	Goda, Akio	2020	Yes	Yes	Other (cannot determine, not applicable, not reported)	Yes	Yes	No	No	No	Yes	No	Yes	Other (cannot determine, not applicable, not reported)	No	No	0.4286	Low
The Relationship between Subjective Cognitive Decline and Health Literacy in Healthy Community-Dwelling Older Adults.	Goda, Akio	2020	Yes	Yes	Other (cannot determine, not applicable, not reported)	Yes	No	No	No	No	Yes	No	Yes	Other (cannot determine, not applicable, not reported)	No	No	0.3571	Very low
Utility of the NIH Toolbox for assessment of prodromal Alzheimer's disease and dementia	Hackett, Katherine	2018	Yes	No	Other (cannot determine, not applicable, not reported)	Yes	Yes	No	No	No	Yes	No	Yes	No	Other (cannot determine, not applicable, not reported)	Yes	0.4286	Low
Characteristics of Cognitively Normal Mexican-Americans with Cognitive Complaints	Hall, James	2018	Yes	No	Other (cannot determine, not applicable, not reported)	Other (cannot determine, not applicable, not reported)	No	No	No	No	Other (cannot determine, not applicable, not reported)	No	Yes	No	Other (cannot determine, not applicable, not reported)	Yes	0.2143	Very Low
Subjective memory complaints and personality traits in normal elderly subjects	Hanninen, Tuomo	1994	Yes	No	No	Yes	No	No	No	No	No	No	Yes	No	Other (cannot determine, not applicable, not reported)	No	0.2143	Very Low
Demographic characteristics and neuropsychological assessments of subjective cognitive decline (SCD) (plus)	Hao, Lixiao	2020	Yes	No	Other (cannot determine, not applicable, not reported)	Yes	No	No	No	Other (cannot determine, not applicable, not reported)	Yes	No	Yes	Other (cannot determine, not applicable, not reported)	No	Yes	0.3571	Very Low
Subjective memory complaints are associated with brain activation supporting successful memory encoding	Hayes, Jessica	2017	Yes	No	Other (cannot determine, not applicable, not reported)	No	No	No	No	No	Yes	No	Yes	No	Other (cannot determine, not applicable, not reported)	Yes	0.2857	Very Low
Subjective Cognitive Decline Modifies the Relationship Between Cerebral Blood Flow and Memory Function in Cognitively Normal Older Adults	Hays, Chelsea	2018	Yes	No	Other (cannot determine, not applicable, not reported)	Yes	No	No	No	No	Yes	No	Yes	No	Other (cannot determine, not applicable, not reported)	Yes	0.3571	Very Low
Prospective Memory in Subjective Cognitive Decline	Hsu, Yen-Hsuan	2015	Yes	No	Other (cannot determine, not applicable, not reported)	Yes	Yes	No	No	No	Yes	No	Yes	No	Other (cannot determine, not applicable, not reported)	No	0.3571	Very Low
Clinical and Biomarker Characteristics according to Clinical Spectrum of Alzheimer's Disease (AD) in the Validation Cohort of Korean Brain aging study for the early Diagnosis and Prediction of AD	Hwang, Jihye	2019	Yes	Yes	Other (cannot determine, not applicable, not reported)	Yes	No	Yes	Yes	Yes	Yes	Yes	Yes	No	Other (cannot determine, not applicable, not reported)	Yes	0.7143	Fair
Memory evaluation with a new cued recall test in patients with mild cognitive impairment and Alzheimer's disease	Ivanoiu, Adrian	2005	Yes	No	Other (cannot determine, not applicable, not reported)	No	No	No	No	No	Yes	Yes	Yes	No	Yes	No	0.3571	Very Low
Subjective Cognitive Impairment in 55-65-Year-Old Adults Is Associated with Negative Affective Symptoms, Neuroticism, and Poor Quality of Life	Jenkins, Amy	2019	Yes	No	Other (cannot determine, not applicable, not reported)	Yes	Yes	No	No	Yes	Yes	No	Yes	No	Other (cannot determine, not applicable, not reported)	Yes	0.5	Low
Changes in cognitive function and brain glucose metabolism in elderly women with subjective memory impairment: a 24-month prospective pilot study	Jeong, H. S.	2017	Yes	No	Other (cannot determine, not applicable, not reported)	Yes	No	Yes	Yes	No	Yes	Yes	Yes	No	Yes	Yes	0.6429	Fair
Design and first baseline data of the DZNE multicenter observational study on predementia Alzheimer's disease (DELCODE)	Jessen, Frank	2018	Yes	No	Other (cannot determine, not applicable, not reported)	No	No	No	No	No	Yes	No	Yes	No	Other (cannot determine, not applicable, not reported)	No	0.2143	Very Low
Subjective Spatial Navigation Complaints - A Frequent Symptom Reported by Patients with Subjective Cognitive Decline, Mild Cognitive Impairment and Alzheimer's Disease	Jiri, Cerman	2018	Yes	Yes	Other (cannot determine, not applicable, not reported)	Yes	No	Other (cannot determine, not applicable, not reported)	Other (cannot determine, not applicable, not reported)	Other (cannot determine, not applicable, not reported)	Yes	No	Yes	Other (cannot determine, not applicable, not reported)	Other (cannot determine, not applicable, not reported)	Yes	0.4286	Low
Memory complaints and memory impairment in older individuals	Jonker, Cees	1996	Yes	No	No	Yes	No	No	No	No	Yes	No	Yes	No	Other (cannot determine, not applicable, not reported)	Yes	0.3571	Very Low
Subjective memory complaints and objective memory impairment in the Vienna-Transdanube aging community	Jungwirth, Susanne	2004	Yes	Yes	No	Yes	No	No	No	Yes	Yes	No	Yes	No	Other (cannot determine, not applicable, not reported)	No	0.4286	Low
The influence of subjective cognitive decline on prospective memory over 5 years.	Kamberis, Nicolette	2021	Yes	No	Other (cannot determine, not applicable, not reported)	Yes	Yes	Yes	Yes	No	Yes	No	Yes	Yes	No	Yes	0.6429	Fair
Differences in Subjective and Objective Cognitive Decline Outcomes Are Associated with Modifiable Protective Factors: A 4-Year Longitudinal Study	Katayama, Osamu	2022	Yes	Yes	No	Yes	No	No	No	No	Yes	No	Yes	No	No	No	0.3571	Very Low
Objective features of subjective cognitive decline in a United States national database	Kielb, Stephanie	2017	Yes	Yes	Other (cannot determine, not applicable, not reported)	No	No	Yes	Yes	No	Yes	No	Yes	No	Other (cannot determine, not applicable, not reported)	No	0.4286	Low
Diffusion tensor imaging reveals abnormal brain networks in elderly subjects with subjective cognitive deficits	Kim, Daegyeom	2019	Yes	No	Other (cannot determine, not applicable, not reported)	Yes	No	No	No	No	Yes	No	Yes	No	Other (cannot determine, not applicable, not reported)	Yes	0.3571	Very Low
Relationship between subjective memory complaint and executive function in a community sample of South Korean elderly.	Kim, Won-Hyoung	2020	Yes	Yes	Yes	Yes	No	No	No	Other (cannot determine, not applicable, not reported)	Yes	No	Yes	Other (cannot determine, not applicable, not reported)	Yes	Yes	0.5714	Low
Cerebrospinal fluid neurogranin/beta-site APP-cleaving enzyme 1 predicts cognitive decline in preclinical Alzheimer's disease	Kirsebom, Bjorn-Eivind	2018	Yes	Yes	Other (cannot determine, not applicable, not reported)	No	Yes	Yes	Other (cannot determine, not applicable, not reported)	No	Yes	No	Yes	No	No	Yes	0.5	Low
Feature Binding Deficits in Subjective Cognitive Decline and in Mild Cognitive Impairment	Koppara, Alexander	2015	Yes	No	Other (cannot determine, not applicable, not reported)	No	Yes	No	No	No	Yes	No	Yes	No	Other (cannot determine, not applicable, not reported)	Yes	0.3571	Very Low
Cognitive performance before and after the onset of subjective cognitive decline in old age	Koppara, Alexander	2015	Yes	No	No	Yes	No	Yes	Yes	No	Yes	Yes	Yes	No	No	Yes	0.5714	Low
Cerebrospinal Fluid Alzheimer Markers in Depressed Elderly Subjects with and without Alzheimer's Disease	Kramberger, Milica	2012	Yes	Yes	Other (cannot determine, not applicable, not reported)	Yes	No	No	No	No	Yes	No	Yes	No	Other (cannot determine, not applicable, not reported)	Other (cannot determine, not applicable, not reported)	0.3571	Very Low
APOE-epsilon 4 and APOE-491A polymorphisms in individuals with subjective memory loss	Laws, S. M.	2002	Yes	Yes	Other (cannot determine, not applicable, not reported)	No	No	No	No	No	Yes	No	Yes	No	Other (cannot determine, not applicable, not reported)	No	0.2857	Very Low
Adaptation and Validation of the Memory Alteration Test (M@T) in Greek Middle-Aged, Older, and Older-Old Population with Subjective Cognitive Decline and Mild Cognitive Impairment.	Lazarou, Ioulietta	2021	Yes	Yes	Other (cannot determine, not applicable, not reported)	Yes	No	No	No	No	Yes	No	Yes	Other (cannot determine, not applicable, not reported)	Other (cannot determine, not applicable, not reported)	Yes	0.4286	Low
Exploring Network Properties Across Preclinical Stages of Alzheimerâ€™s Disease Using a Visual Short-Term Memory and Attention Task with High-Density Electroencephalography: A Brain- Connectome Neurophysiological Study	Lazarou, Ioulietta	2022	Yes	No	Other (cannot determine, not applicable, not reported)	Yes	No	Yes	Other (cannot determine, not applicable, not reported)	No	Yes	No	Yes	No	Yes	Yes	0.5	Low
Prospective memory and subjective memory decline: A neuropsychological indicator of memory difficulties in community-dwelling older people	Lee, Stephen	2018	Yes	No	Other (cannot determine, not applicable, not reported)	Yes	Yes	No	No	No	Yes	No	Yes	Yes	Other (cannot determine, not applicable, not reported)	No	0.4286	Low
Subjective memory complaints and conversion to dementia in patients with subjective cognitive decline and patients with mild cognitive impairment	Lehrner, J	2016	Yes	No	Other (cannot determine, not applicable, not reported)	Yes	Yes	Yes	Other (cannot determine, not applicable, not reported)	Yes	Yes	Yes	Yes	No	Yes	No	0.6429	Fair
Semantic memory and depressive symptoms in patients with subjective cognitive decline, mild cognitive impairment, and Alzheimer's disease	Lehrner, J	2017	Yes	No	Other (cannot determine, not applicable, not reported)	No	Yes	No	No	No	Yes	No	Yes	No	Other (cannot determine, not applicable, not reported)	Yes	0.3571	Very Low
Awareness of memory deficits in subjective cognitive decline, mild cognitive impairment, Alzheimer's disease and Parkinson's disease	Lehrner, Johann	2015	Yes	No	Other (cannot determine, not applicable, not reported)	No	No	No	No	No	Yes	No	Yes	No	Other (cannot determine, not applicable, not reported)	No	0.2143	Very Low
Subjective cognitive decline is associated with a higher risk of objective cognitive decline: A cross-sectional and longitudinal study	Li, Wei	2022	Yes	Yes	Other (cannot determine, not applicable, not reported)	Yes	No	No	No	No	Yes	No	Yes	No	Other (cannot determine, not applicable, not reported)	Yes	0.4286	Low
Recurrent and concurrent patterns of regional BOLD dynamics and functional connectivity dynamics in cognitive decline	Liang, Lingyan	2021	Yes	Yes	Other (cannot determine, not applicable, not reported)	Other (cannot determine, not applicable, not reported)	No	No	No	No	Yes	No	Yes	Other (cannot determine, not applicable, not reported)	No	Yes	0.3571	Very low
Symptom clusters of subjective cognitive decline amongst cognitively normal older persons and their utilities in predicting objective cognitive performance: structural equation modelling	Liew, T. M.	2019	Yes	No	Other (cannot determine, not applicable, not reported)	Yes	No	No	No	Yes	Yes	No	Yes	No	Other (cannot determine, not applicable, not reported)	Yes	0.4286	Low
Differences in Functional Brain Networks Between Subjective Cognitive Decline with and without Worry Groups: A Graph Theory Study from SILCODE.	Liu, Yi	2021	Yes	Yes	Other (cannot determine, not applicable, not reported)	Other (cannot determine, not applicable, not reported)	No	No	No	No	Yes	No	Yes	Other (cannot determine, not applicable, not reported)	No	No	0.2857	Very low
Psychosocial and Cognitive Performance Correlates of Subjective Cognitive Complaints in Help-Seeking Versus Non-Help-Seeking Community-Dwelling Adults	Lubitz, Alexander	2020	Yes	Yes	No	No	Yes	No	No	Yes	Yes	No	Yes	No	Other (cannot determine, not applicable, not reported)	Yes	0.5	Low
Reduced Lexical Access to Verbs in Individuals With Subjective Cognitive Decline	Macoir, Joel	2019	Yes	No	Other (cannot determine, not applicable, not reported)	No	Yes	No		No	Yes	No	Yes	No	Other (cannot determine, not applicable, not reported)	Yes	0.3571	Very Low
The Use of Executive Fluency Tasks to Detect Cognitive Impairment in Individuals with Subjective Cognitive Decline	Macoir, Joel	2022	Yes	No	Other (cannot determine, not applicable, not reported)	Yes	Yes	No	No	No	Yes	No	Yes	No	Other (cannot determine, not applicable, not reported)	Yes	0.4286	Low
Baseline Association of Motoric Cognitive Risk Syndrome With Sustained Attention, Memory, and Global Cognition	Maguire, Fiachra	2018	Yes	Yes	Other (cannot determine, not applicable, not reported)	Yes	No	No	No	No	Yes	No	Yes	No	Other (cannot determine, not applicable, not reported)	Yes	0.4286	Low
Assessing mild behavioral impairment with the mild behavioral impairment checklist in people with subjective cognitive decline	Mallo, Sabela	2019	Yes	Yes	Other (cannot determine, not applicable, not reported)	Yes	Yes	No	No	Yes	Yes	No	Yes	No	Other (cannot determine, not applicable, not reported)	Yes	0.5714	Low
Advanced Circadian Timing and Sleep Fragmentation Differentially Impact on Memory Complaint Subtype in Subjective Cognitive Decline	Manousakis, Jessica	2018	Yes	No	No	Yes	Yes	No	No	Yes	Yes	No	Yes	No	Other (cannot determine, not applicable, not reported)	No	0.4286	Low
Memory Binding Test and Its Associations With Hippocampal Volume Across the Cognitive Continuum Preceding Dementia.	Markova, Hana	2022	Yes	No	Other (cannot determine, not applicable, not reported)	No	Yes	No	No	No	Yes	No	Yes	No	Other (cannot determine, not applicable, not reported)	Yes	0.3571	Very low
Subjective Cognitive Complaints in Cognitively Healthy Older Adults and Their Relationship to Cognitive Performance and Depressive Symptoms	Markova, Hana	2017	Yes	No	Other (cannot determine, not applicable, not reported)	Yes	Yes	No	No	Yes	Yes	No	Yes	No	Other (cannot determine, not applicable, not reported)	Yes	0.5	Low
Differences in Subjective Cognitive Complaints Between Non-Demented Older Adults from a Memory Clinic and the Community	Markova, Hana	2019	Yes	No	No	No	Yes	No	No	Yes	Yes	No	Yes	No	No	Yes	0.4286	Low
Neuroticism (not depressive symptoms) predicts memory complaints in some community-dwelling older adults	Merema, Matt	2013	Yes	No	Other (cannot determine, not applicable, not reported)	Yes	Yes	No	No	Yes	Yes	No	Yes	No	Other (cannot determine, not applicable, not reported)	Yes	0.5	Low
Subjective memory complaints in an elderly sample: a cross-sectional study	Minett, Thais	2008	Yes	No	Other (cannot determine, not applicable, not reported)	Yes	No	No	No	Yes	Yes	No	Yes	No	Other (cannot determine, not applicable, not reported)	Yes	0.4286	Low
Do subjective memory complaints predict cognitive dysfunction over time? A six-year follow-up of the Maastricht Aging Study	Mol, Martine	2006	Yes	No	Other (cannot determine, not applicable, not reported)	Yes	Yes	Yes	Yes	No	Yes	Yes	Yes	No	No	Yes	0.6429	Fair
Subjective Memory Complaints in healthy older adults: Fewer complaints associated with depression and perceived health, more complaints also associated with lower memory performance	Montejo Carrasco, Pedro	2017	Yes	No	Other (cannot determine, not applicable, not reported)	Yes	Yes	No	No	Yes	Yes	No	Yes	No	Other (cannot determine, not applicable, not reported)	Yes	0.5	Low
Association of perceived health and depression with older adults' subjective memory complaints: contrasting a specific questionnaire with general complaints questions	Montejo, Pedro	2014	Yes	No	Other (cannot determine, not applicable, not reported)	Yes	No	No	No	Yes	Yes	No	Yes	Other (cannot determine, not applicable, not reported)	Other (cannot determine, not applicable, not reported)	Yes	0.4286	Low
Subjective Cognitive Decline Is Associated With Lower Baseline Cognition and Increased Rate of Cognitive Decline	Morisson, Cassandra	2022	Yes	Yes	Other (cannot determine, not applicable, not reported)	Yes	Yes	Yes	Yes	No	Yes	No	Yes	Other (cannot determine, not applicable, not reported)	Yes	Yes	0.7143	Fair
Regional brain atrophy and cognitive decline depend on definition of subjective cognitive decline.	Morrison, Cassandra	2022	Yes	No	Other (cannot determine, not applicable, not reported)	Yes	No	No	No	No	Yes	No	Yes	Other (cannot determine, not applicable, not reported)	No	Yes	0.3571	Very low
The use of hippocampal grading as a biomarker for preclinical and prodromal Alzheimer's disease	Morrison, Cassandra	2023	Yes	Yes	Other (cannot determine, not applicable, not reported)	Yes	No	No	No	No	Yes	No	Yes	No	No	No	0.3571	Very Low
Depressive Symptoms Have Distinct Relationships With Neuroimaging Biomarkers Across the Alzheimer's Clinical Continuum.	Moulinet, Ines	2022	Yes	No	No	No	No	No	No	No	Yes	No	Yes	No	Other (cannot determine, not applicable, not reported)	Yes	0.2857	Very low
Relationship of subjective and objective performance indicators in subjective cognitive decline	Mulligan, Bryce	2016	Yes	No	Other (cannot determine, not applicable, not reported)	Yes	Yes	No	No	Yes	Yes	No	Yes	No	Other (cannot determine, not applicable, not reported)	Yes	0.5	Low
Prefrontal GABA Levels Correlate with Memory in Older Adults at High Risk for Alzheimer's Disease.	Murari, Geetanjali	2020	Yes	No	Other (cannot determine, not applicable, not reported)	Other (cannot determine, not applicable, not reported)	No	No	No	No	Yes	No	Yes	No	Other (cannot determine, not applicable, not reported)	No	0.2143	Very low
Greater subjective cognitive decline severity is associated with worse memory performance and lower entorhinal cerebral blood flow in healthy older adults	Nakhla, Marina Z.	2023	Yes	No	Other (cannot determine, not applicable, not reported)	Yes	Yes	No	No	Yes	Yes	No	Yes	Other (cannot determine, not applicable, not reported)	No	Yes	0.5	Low
Differential neural structures, intrinsic functional connectivity, and episodic memory in subjective cognitive decline and healthy controls.	Nellessen, Nils	2021	Yes	No	Other (cannot determine, not applicable, not reported)	No	Yes	No	No	No	Yes	No	Yes	No	Other (cannot determine, not applicable, not reported)	Yes	0.3571	Very low
Interactive effects of subjective memory complaints and hypertension on learning and memory performance in the elderly	Nguyen, Lauren	2016	Yes	No	Other (cannot determine, not applicable, not reported)	Yes	No	No	No	No	Yes	No	Yes	No	Other (cannot determine, not applicable, not reported)	Yes	0.3571	Very Low
Semantic verbal fluency impairment is detectable in patients with subjective cognitive decline	Nikolai, Tomas	2018	Yes	Yes	Other (cannot determine, not applicable, not reported)	No	Yes	No	No	No	Yes	No	Yes	Yes	Other (cannot determine, not applicable, not reported)	No	0.4286	Low
Brain SPECT in subtypes of mild cognitive impairment. Findings from the DESCRIPA multicenter study	Nobili, Flavio	2008	Yes	No	Other (cannot determine, not applicable, not reported)	No	Yes	No	No	No	Yes	No	Yes	No	Other (cannot determine, not applicable, not reported)	No	0.2857	Very Low
The outcome of elderly patients with cognitive complaints but normal neuropsychological tests.	Nunes, Teresa	2010	Yes	No	Other (cannot determine, not applicable, not reported)	No	No	No	No	No	Yes	No	Yes	No	Other (cannot determine, not applicable, not reported)	Yes	0.2857	Very low
Verbal fluency performance in amnestic MCI and older adults with cognitive complaints	Nutter-Upam, Katherine	2008	Yes	No	Other (cannot determine, not applicable, not reported)	Yes	Yes	No	No	No	Yes	No	Yes	No	Other (cannot determine, not applicable, not reported)	Yes	0.4286	Low
Arterial stiffness and impaired renal function in patients with Alzheimer's disease	Oh, Yoon-Sang	2016	Yes	No	Other (cannot determine, not applicable, not reported)	No	No	No	No	No	Yes	No	Yes	No	No	Yes	0.2857	Very Low
Subjective cognitive decline is a better marker for future cognitive decline in females than in males	Oliver, Michael D.	2022	Yes	Yes	Other (cannot determine, not applicable, not reported)	Yes	Yes	Yes	Yes	Yes	Yes	Yes	Yes	Other (cannot determine, not applicable, not reported)	No	No	0.7143	Fair
What are subjective cognitive difficulties and do they matter?	Opdebeeck, Carol	2019	Yes	No	No	Yes	No	Yes	No	No	Yes	No	Yes	No	No	Yes	0.4286	Low
Blood Glucose Levels May Exacerbate Executive Function Deficits in Older Adults with Cognitive Impairment	Pappas, Colleen	2019	Yes	No	Other (cannot determine, not applicable, not reported)	Other (cannot determine, not applicable, not reported)	Yes	No	No	No	Yes	No	Yes	No	Other (cannot determine, not applicable, not reported)	Yes	0.3571	Very Low
Homocysteine and Real-Space Navigation Performance among Non-Demented Older Adults	Parizkova, Martina	2017	Yes	No	Other (cannot determine, not applicable, not reported)	No	No	No	No	No	Yes	No	Yes	No	Other (cannot determine, not applicable, not reported)	No	0.2143	Very Low
Interactions between subjective memory complaint and objective cognitive deficit on memory performances	Park, Soowon	2019	Yes	No	Other (cannot determine, not applicable, not reported)	No	Yes	No	No	Yes	Yes	No	Yes	No	Other (cannot determine, not applicable, not reported)	Yes	0.4286	Low
How "Subjective" is Subjective Cognitive Decline?	Pavel, Alexandru	2022	Yes	No	Other (cannot determine, not applicable, not reported)	Yes	Yes	No	No	No	Yes	No	Yes	No	No	Yes	0.4286	Low
Subjective Cognitive Complaints: Comparing the Relation between Self-Reported Versus Informant-Reported Subjective Cognitive Complaints and Cognitive Performances in Cognitively Unimpaired, Mild Cognitive Impairment and Populations with Dementia	Peng, S.-W.	2023	Yes	Yes	Other (cannot determine, not applicable, not reported)	Yes	No	No	No	No	Yes	No	Yes	No	No	No	0.3571	Very Low
Deficits in facial emotional valence processing in older people with subjective memory complaints: Behavioral and electrophysiological evidence.	Perez, Vanesa	2021	Yes	No	Other (cannot determine, not applicable, not reported)	Yes	No	No	No	No	Yes	No	Yes	No	Other (cannot determine, not applicable, not reported)	No	0.2857	Very low
Subjective cognitive decline in cognitively normal elders from the community or from a memory clinic: Differential affective and imaging correlates	Perrotin, Audrey	2017	Yes	No	No	No	Yes	No	No	No	Yes	No	Yes	No	No	Yes	0.3571	Very Low
Gray matter atrophy pattern in elderly with subjective memory impairment	Peter, Jessica	2014	Yes	No	Other (cannot determine, not applicable, not reported)	No	No	Yes	Other (cannot determine, not applicable, not reported)	No	Yes	No	Yes	No	No	No	0.2857	Very Low
Facial emotion recognition in patients with subjective cognitive decline and mild cognitive impairment	Pietschnig, Jakob	2016	Yes	No	Other (cannot determine, not applicable, not reported)	No	Yes	Other (cannot determine, not applicable, not reported)	No	No	No	No	Yes	Other (cannot determine, not applicable, not reported)	No	Yes	0.2857	Very Low
Face-Name Associative Recognition Deficits in Subjective Cognitive Decline and Mild Cognitive Impairment	Polcher, Alexandra	2017	Yes	No	No	No	Yes	No	No	Yes	Yes	No	Yes	No	No	Yes	0.4286	Low
The impact of depressive symptoms on health-related quality of life in patients with subjective cognitive decline, mild cognitive impairment, and Alzheimer's disease	Pusswald, Gisela	2016	Yes	No	Other (cannot determine, not applicable, not reported)	No	Other (cannot determine, not applicable, not reported)	No	Other (cannot determine, not applicable, not reported)	Other (cannot determine, not applicable, not reported)	No	No	Yes	Other (cannot determine, not applicable, not reported)	No	Yes	0.2143	Very Low
Self- and informant reports of executive function on the BRIEF-A in MCI and older adults with cognitive complaints.	Rabin, Laura	2006	Yes	No	Other (cannot determine, not applicable, not reported)	No	No	No	No	No	Yes	No	Yes	No	Other (cannot determine, not applicable, not reported)	Yes	0.2857	Very low
Prospective memory on a novel clinical task in older adults with mild cognitive impairment and subjective cognitive decline	Rabin, Laura	2014	Yes	No	Other (cannot determine, not applicable, not reported)	Yes	Yes	No	No	No	Yes	No	Yes	No	Other (cannot determine, not applicable, not reported)	Yes	0.4286	Low
The Memory and Aging Telephone Screen: development and preliminary validation	Rabin, Laura	2007	Yes	No	Yes	Yes	Yes	Yes	No	No	Yes	No	Yes	Other (cannot determine, not applicable, not reported)	Other (cannot determine, not applicable, not reported)	Yes	0.5714	Low
Characteristics of help-seeking behaviour in subjects with subjective memory complaints at a memory clinic: a case-control study	Ramakers, Inez	2009	Yes	No	Other (cannot determine, not applicable, not reported)	No	Yes	No	No	No	Yes	No	Yes	No	Other (cannot determine, not applicable, not reported)	Yes	0.3571	Very Low
The Subjective Cognitive Decline Questionnaire (SCD-Q): a validation study	Rami, Lorena	2014	Yes	Yes	Other (cannot determine, not applicable, not reported)	No	Yes	No	No	No	Yes	No	Yes	No	Other (cannot determine, not applicable, not reported)	No	0.3571	Very Low
Outcome over seven years of healthy adults with and without subjective cognitive impairment	Reisberg, Barry	2010	Yes	Yes	No	Yes	No	Yes	Yes	No	Yes	No	Yes	Yes	Yes	Yes	0.7143	Fair
Fluoro-2-deoxy-D-glucose (FDG)-PET in APOEepsilon4 carriers in the Australian population	Rimajova, Mira	2008	Yes	No	Other (cannot determine, not applicable, not reported)	Yes	No	No	No	No	Yes	No	Yes	No	Other (cannot determine, not applicable, not reported)	No	0.2857	Very Low
Neuropsychological profile in the preclinical stages of dementia: principal component analysis approach.	Rivera-Fernandez, Claudia	2021	Yes	No	Other (cannot determine, not applicable, not reported)	Yes	No	No	No	No	Yes	No	Yes	Other (cannot determine, not applicable, not reported)	Other (cannot determine, not applicable, not reported)	Yes	0.3571	Very low
Subjective cognitive impairment: functional MRI during a divided attention task	Rodda, J	2011	Yes	No	Other (cannot determine, not applicable, not reported)	No	Yes	No	No	No	Yes	No	Yes	No	Other (cannot determine, not applicable, not reported)	No	0.2857	Very Low
Subjective cognitive impairment: increased prefrontal cortex activation compared to controls during an encoding task	Rodda, Joanne	2009	Yes	No	Other (cannot determine, not applicable, not reported)	No	Yes	No	No	No	Yes	No	Yes	No	Other (cannot determine, not applicable, not reported)	No	0.2857	Very Low
Beyond memory problems: multiple obstacles to health and quality of life in older people seeking help for subjective memory complaints	Rotenberg Shpigelman, Shlomit	2019	Yes	No	Other (cannot determine, not applicable, not reported)	No	Yes	No	No	No	Yes	No	Yes	No	Other (cannot determine, not applicable, not reported)	No	0.2857	Very Low
Cognitive complaints, neuropsychological performance and affective disorders in elderly community residents	Rouch, I	2008	Yes	Yes	No	Yes	No	No	No	Yes	Yes	No	Yes	No	No	Yes	0.5	Low
Self- and informant-reported cognitive functioning and awareness in subjective cognitive decline, mild cognitive impairment, and very mild alzheimer disease	Ryu, Seon	2019	Yes	Yes	Other (cannot determine, not applicable, not reported)	No	No	No	No	No	Yes	No	Yes	No	Other (cannot determine, not applicable, not reported)	Yes	0.3571	Very Low
Fear of falling, but not gait impairment, predicts subjective memory complaints in cognitively intact older adults	Sakurai, Ryota	2017	Yes	Yes	Other (cannot determine, not applicable, not reported)	Yes	Yes	Yes	Yes	No	Yes	Yes	Yes	No	Yes	Yes	0.7857	Fair
Distinct Cognitive and Brain Morphological Features in Healthy Subjects Unaware of Informant-Reported Cognitive Decline	Sanchez-Benavides, Gonzalo	2018	Yes	No	Other (cannot determine, not applicable, not reported)	Other (cannot determine, not applicable, not reported)	No	No	No	Yes	Yes	No	Yes	No	Other (cannot determine, not applicable, not reported)	Yes	0.3571	Very Low
Attention and working memory deficits in mild cognitive impairment	Saunders, Nichole	2010	Yes	No	Other (cannot determine, not applicable, not reported)	No	Yes	No	No	No	Yes	No	Yes	No	Other (cannot determine, not applicable, not reported)	No	0.2857	Very Low
Depressive Symptoms are the Main Predictor for Subjective Sleep Quality in Patients with Mild Cognitive Impairment--A Controlled Study	Seidel, Stefan	2015	Yes	Yes	Other (cannot determine, not applicable, not reported)	No	No	No	No	No	Yes	No	Yes	No	Other (cannot determine, not applicable, not reported)	No	0.2857	Very Low
White matter integrity disruption in the pre-dementia stages of Alzheimer's disease: from subjective memory impairment to amnestic mild cognitive impairment	Shao, W	2019	Yes	No	Other (cannot determine, not applicable, not reported)	Yes	No	No	No	No	Yes	No	Yes	Other (cannot determine, not applicable, not reported)	Other (cannot determine, not applicable, not reported)	Yes	0.3571	Very Low
Subjective cognitive decline and fall risk in community-dwelling older adults with or without objective cognitive decline	Shirooka, Hidehiko	2018	Yes	No	Other (cannot determine, not applicable, not reported)	Yes	No	No	No	No	Yes	No	Yes	No	Other (cannot determine, not applicable, not reported)	No	0.2857	Very Low
Predicting Cognitive, Functional, and Diagnostic Change over 4 Years Using Baseline Subjective Cognitive Complaints in the Sydney Memory and Ageing Study	Slavin, Melissa	2015	Yes	No	No	Yes	Yes	Yes	Yes	Yes	Yes	Yes	Yes	No	No	Yes	0.7143	Fair
The impact of subjective cognitive decline on Iowa Gambling Task performance	Smart, Colette	2015	Yes	No	No	Yes	Yes	No	No	No	Yes	No	Yes	No	No	Yes	0.4286	Low
Attention capacity and self-report of subjective cognitive decline: a P3 ERP study	Smart, Colette	2014	Yes	No	No	Yes	Yes	No	No	No	Yes	No	Yes	No	No	Yes	0.4286	Low
Subjective memory complaints an concurrent memory performance in older patients of primary care providers	Snitz, Beth	2008	Yes	No	No	Yes	Yes	No	No	Yes	Yes	No	Yes	Yes	No	Yes	0.5714	Low
Olfactory dysfunction is associated with subjective memory complaints in community-dwelling elderly individuals	Sohrabi, Hamid	2009	Yes	No	No	Yes	No	No	No	No	Yes	No	Yes	No	No	Yes	0.3571	Very Low
Subjective memory complaints predict baseline but not future cognitive function over three years: results from the Western Australia Memory Study	Sohrabi, Hamid	2019	Yes	Yes	Other (cannot determine, not applicable, not reported)	Yes	No	Yes	Yes	No	Yes	Yes	Yes	Other (cannot determine, not applicable, not reported)	Other (cannot determine, not applicable, not reported)	Yes	0.6429	Fair
Alteration patterns of brain glucose metabolism: comparisons of healthy controls, subjective memory impairment and mild cognitive impairment	Song, In-Uk	2016	Yes	Yes	Other (cannot determine, not applicable, not reported)	Yes	No	No	No	No	Yes	No	Yes	No	Other (cannot determine, not applicable, not reported)	No	0.3571	Very Low
Measurement of Subjective Cognitive Decline (SCD) Using Korean-Everyday Cognition (K-ECog) as a Screening Tool: a Feasibility Study.	Song, Minji	2021	Yes	No	Other (cannot determine, not applicable, not reported)	Yes	No	No	No	No	Yes	No	Yes	No	Other (cannot determine, not applicable, not reported)	No	0.2857	Very low
Subjective memory complaints, cognitive performance, and psychological factors in healthy older adults	Steinberg, Susanne	2013	Yes	No	Other (cannot determine, not applicable, not reported)	Yes	Yes	No	No	Yes	Yes	No	Yes	No	Other (cannot determine, not applicable, not reported)	Yes	0.5	Low
Awareness of Olfactory Dysfunction in Subjective Cognitive Decline, Mild Cognitive Decline, and Alzheimer's Disease	Tahmasebi, R	2019	Yes	No	Other (cannot determine, not applicable, not reported)	No	No	No	No	No	Yes	No	Yes	No	Other (cannot determine, not applicable, not reported)	No	0.2143	Very Low
The Anterior-posterior Functional Connectivity Disconnection in the Elderly with Subjective Memory Impairment and Amnestic Mild Cognitive Impairment	Tao, Wuhai	2020	Yes	No	Other (cannot determine, not applicable, not reported)	Yes	No	No	No	No	Yes	No	Yes	No	Other (cannot determine, not applicable, not reported)	Yes	0.3571	Very Low
Using Neuropsychological Process Scores to Identify Subtle Cognitive Decline and Predict Progression to Mild Cognitive Impairment	Thomas, Kelsey	2018	Yes	No	No	No	No	Yes	Yes	Yes	Yes	Yes	Yes	No	No	Yes	0.5714	Low
Perception and Reality of Cognitive Function: Information Processing Speed, Perceived Memory Function, and Perceived Task Difficulty in Older Adults	Torrens-Burton, Anna	2018	Yes	No	Other (cannot determine, not applicable, not reported)	Yes	No	No	No	Yes	Yes	No	Yes	No	Other (cannot determine, not applicable, not reported)	Yes	0.4286	Low
Genetic Risk, Vascular Function, and Subjective Cognitive Complaints Predict Objective Cognitive Function in Healthy Older Adults: Results From the Brain in Motion Study.	Tyndall, Amanda	2020	Yes	No	Other (cannot determine, not applicable, not reported)	Yes	No	No	No	Yes	Yes	No	Yes	Other (cannot determine, not applicable, not reported)	Other (cannot determine, not applicable, not reported)	Yes	0.4286	Low
Assessing visuo-constructive functions in patients with subjective cognitive decline, mild cognitive impairment and Alzheimer's disease with the Vienna Visuo-Constructional Test 3.0 (VVT 3.0)	Valencia, Noel	2021	Yes	Yes	Other (cannot determine, not applicable, not reported)	No	No	No	No	No	Yes	No	Yes	Other (cannot determine, not applicable, not reported)	No	No	0.2857	Very low
Subjective Cognitive Decline Is Associated with Greater White Matter Hyperintensity Volume	van Rooden, Sanneke	2018	Yes	No	Other (cannot determine, not applicable, not reported)	No	No	No	No	No	Yes	No	Yes	No	Other (cannot determine, not applicable, not reported)	Yes	0.2857	Very Low
Subjective Cognitive Decline Is Associated With Altered Default Mode Network Connectivity in Individuals With a Family History of Alzheimer's Disease	Verfaillie, Sander	2018	Yes	No	Other (cannot determine, not applicable, not reported)	Other (cannot determine, not applicable, not reported)	No	Yes	Yes	No	Yes	No	Yes	No	No	No	0.3571	Very Low
Prevalence and prognostic value of CSF markers of Alzheimer's disease pathology in patients with subjective cognitive impairment or mild cognitive impairment in the DESCRIPA study: a prospective cohort study	Visser, Pieter	2009	Yes	Yes	Other (cannot determine, not applicable, not reported)	No	Yes	Yes	Yes	No	Yes	Yes	Yes	Yes	No	Yes	0.7143	Fair
Aberrant memory system connectivity and working memory performance in subjective cognitive decline	Viviano, Raymond	2019	Yes	No	Other (cannot determine, not applicable, not reported)	No	No	No	No	No	Yes	No	Yes	No	No	Yes	0.2857	Very Low
Developing a Danish version of the LASSI-L testâ€“ reliability and predictive value in patients with mild cognitive impairment, mild dementia due to AD and subjective cognitive decline	Vogel, Asmus	2022	Yes	No	Other (cannot determine, not applicable, not reported)	No	No	No	No	No	Yes	No	Yes	Other (cannot determine, not applicable, not reported)	No	No	0.2143	Very Low
Regionally specific atrophy of the corpus callosum in AD, MCI and cognitive complaints	Wang, Paul	2006	Yes	No	Other (cannot determine, not applicable, not reported)	Yes	No	No	No	No	Yes	No	Yes	No	Other (cannot determine, not applicable, not reported)	No	0.2857	Very Low
Olfactory Dysfunction Is Already Present with Subjective Cognitive Decline and Deepens with Disease Severity in the Alzheimer's Disease Spectrum.	Wang, Qiang	2021	Yes	No	Other (cannot determine, not applicable, not reported)	No	No	No	No	No	Yes	No	Yes	No	Other (cannot determine, not applicable, not reported)	Yes	0.2857	Very low
Validation of the Chinese version of the memory binding test for distinguishing amnestic mild cognitive impairment from cognitively normal elderly individuals	Wang, Xiao	2019	Yes	Yes	Other (cannot determine, not applicable, not reported)	Yes	No	No	No	No	Yes	No	Yes	No	Other (cannot determine, not applicable, not reported)	No	0.3571	Very Low
Dementia-Free Older Adults with Subjective Cognitive Impairment Show Lower Mood and No Deficits of Spontaneous Memory Retrieval.	Wereszcyznski, Michal	2021	Yes	No	Other (cannot determine, not applicable, not reported)	Yes	Yes	No	No	Yes	Yes	No	Yes	No	Other (cannot determine, not applicable, not reported)	Yes	0.5	Low
Minor neuropsychological deficits in patients with subjective cognitive decline.	Wolfsgruber, Steffen	2020	Yes	Yes	Other (cannot determine, not applicable, not reported)	No	No	No	No	Yes	Yes	No	Yes	No	Other (cannot determine, not applicable, not reported)	Yes	0.4286	Low
Frequency-dependent changes in fractional amplitude of low-frequency oscillations in Alzheimer's disease: a resting-state fMRI study	Yang, Liu	2019	Yes	Yes	Other (cannot determine, not applicable, not reported)	No	Yes	No	Other (cannot determine, not applicable, not reported)	Other (cannot determine, not applicable, not reported)	Yes	No	Yes	Other (cannot determine, not applicable, not reported)	Other (cannot determine, not applicable, not reported)	Yes	0.4286	Low
Balance and Mobility Performance along the Alzheimer's Disease Spectrum	Yoon, Bora	2020	Yes	No	Other (cannot determine, not applicable, not reported)	Other (cannot determine, not applicable, not reported)	No	No	No	No	Yes	No	Yes	No	Other (cannot determine, not applicable, not reported)	Yes	0.2857	Very Low
Altered anterior cingulate cortex subregional connectivity associated with cognitions for distinguishing the spectrum of pre-clinical Alzheimerâ€™s disease	Yuan, Qianqian	2022	Yes	No	Other (cannot determine, not applicable, not reported)	Yes	No	No	No	No	Yes	No	Yes	No	No	Yes	0.3571	Very Low
Changes of Regional Neural Activity Homogeneity in Preclinical Alzheimer's Disease: Compensation and Dysfunction	Zhang, Zhen	2021	Yes	Yes	Other (cannot determine, not applicable, not reported)	Yes	No	No	No	No	Yes	No	Yes	No	Other (cannot determine, not applicable, not reported)	Yes	0.4286	Low
Subtle Pathophysiological Changes in Working Memoryâ€“Related Potentials and Intrinsic Theta Power in Community-Dwelling Older Adults With Subjective Cognitive Decline	Zheng, Zhiwei	2023	Yes	No	Other (cannot determine, not applicable, not reported)	Yes	No	No	No	No	Yes	No	Yes	No	No	No	0.2857	Very Low
Subjective cognitive decline and objective cognition among diverse U.S. Hispanics/Latinos: Results from the Study of Latinos-Investigation of Neurocognitive Aging (SOL-INCA)	Zlatar, Zhinka Z.	2021	Yes	Yes	Other (cannot determine, not applicable, not reported)	Yes	Yes	No	No	Other (cannot determine, not applicable, not reported)	Yes	No	Yes	No	Other (cannot determine, not applicable, not reported)	Yes	0.5	Low
Subjective Cognitive Decline Correlates With Depression Symptoms and Not With Concurrent Objective Cognition in a Clinic-Based Sample of Older Adults	Zlatar, Zvinka	2018	Yes	No	Other (cannot determine, not applicable, not reported)	Yes	Yes	No	No	Yes	No	No	Yes	No	Other (cannot determine, not applicable, not reported)	Yes	0.4286	Low
