# Supplementary material for: Subjective cognitive decline and objective cognitive performance in older adults: A systematic review of longitudinal and cross‐sectional studies
Source: J Neuropsychol. 2024 Jul 29;19(1):98–114. doi: 10.1111/jnp.12384 (PMC11891377; doi:10.1111/jnp.12384)
Supplement: Supplementary file 3 — Appendix S3. [file JNP-19-98-s006.xlsx]

## Sheet: review_104162_20220816131718
Covidence #	Title	First author	Year of publication	Geographic location	Study design	Follow-up period (if longitudinal study)	SCD assessment type	Details of SCD assessment type	Method of SCD assessment (format)	Details of SCD assessment	Sample size	Average age	Age range	Sample size	Average age	Age range	Gender	Education	Race	Other interesting demographic info	Inclusion criteria	Exclusion criteria	Lost to follow-up	Recruitment method	Recruitment method details	Cognitive performance outcome measure + (test used in brackets)	Findings related to SCD and cognitive performance link	Other findings related to either SCD or cognitive performance	Noteworthy things in discussion	Limitations
1385	Demographic characteristics and neuropsychological assessments of subjective cognitive decline (SCD) (plus)	Hao, Lixiao	2020	China	Cross-sectional (collect data at 1 point in time)		Dichotomous (yes/no)	5 cognitive domains = (memory, language, planning, attention, and any other cognitive decline)	Interview	-For each domain, the physician asked the patient if he/she had noticed any worsening in function (e.g., “do you feel like your memory has become worse”). If the participant answered this question with yes, the physician added more in-depth questions about the domain to assess the presence/ absence of SCD (plus) features, that is, “Does this worry you?,” “How long ago did you start to notice the …	517			84 Non-SCD			SCD-C - 34 male, 84 female, SCD-F - 153 male, 225 female, SCD-P - 41 male, 78 female	SCD-C - n= 31 <6 years, n= 87 >6yrs, SCD-F - n= 153 <6 yrs, n= 225 >6yrs, SCD-P - n= 41 <6 yrs, n= 78 >6yrs	Han ethnicity		permanent residents (living in the target community for at least half a year), Han ethnicity, and ≥ 60 years old	(1) untraceable residents; (2) registered but died; (3) with serious physical illness(es); (4) minority ethnics; (5) living in a nursing home; (6) had been diagnosed of dementia; (7) medical history of severe schizophrenia, moderate depression and anxiety, or other mental problems; (8) neurological diseases: cerebrovascular disease, encephalitis, brain tumors, brain trauma, epilepsy, Parkinson’s …		Volunteer (e.g. ad for study)	Advertised at large-scale gatherings and via broadcasting with the permission of and support from the councils of ShunYi District in Beijing, China. Voluntarily, people were asked for their con-sent to join the study.	Memory (AVLT-H), Executive function (Trail Making Test B, Language (Animal Fluency Test), Visual space function (Clock Drawing Test), global cognition (MoCA-B), cognitive and functional performance related to the clinical stages of dementia (Clinical Dementia Rating Scale(CDR)), social functioning (ADL)	-The AVLT-LR scores of the SCD (plus) and its sub- groups were all lower than those of the NC group. How- ever, according to corrected P value, only the difference of AVLT-LR between the SCD-P and NC group was sig- nificant (P < 0.008). -Compared with the NC group, the SCD-P group had lower scores of MoCA-B (P < 0.008). The SCD+ group had lower scores of CDT and MoCA-B compared to the SCD_x0001_ …	The results of the post hoc analyses demonstrated that there was only an aging effect for SCD-C group using 74 or 75 years old as the cutoff age. Gender and SCD-P were in the final regression equation, suggesting female as the independent risk factors for SCD-C (OR: 2.023, 95% CI = 1.255–3.261. Individuals who had complaints of SCD-P were more likely to report SCD-C (OR: 3.468, 95% CI = 2.183–5.5…	-Investiga- tions with larger sample sizes are needed in the future -follow-up studies should be performed to further confirm the results -other related biomarkers and imaging approaches need to be applied to gain more understandings of SCD (plus);	(1) sample size. The population of the subgroups is even smaller and there were overlaps among them, albeit that we analyzed their associations. (2) Our study is a cross-sectional survey (3) the current study lacks the completeness of amyloid b-protein (Ab)-PET, ApoE e4, cerebrospinal fluid tau or Ab examinations, and the diagnosis of SCD (plus) was not validated by the other tests (4) although t…
3567	Amyloid-associated increases in longitudinal report of subjective cognitive complaints	Amariglio, Rebecca	2018	USA	Longitudinal (collect data over time)	Participants were followed for an average of 4.27 +/- (1.35) years (range: 2–6 years) with annual cognitive testing.	Continuous (scale, score)	Cognition	Questionnaire	A set of seven yes or no questions annually, adapted from the Structured Telephone Interview for Dementia Assessment (STIDA). Answers to these questions (05no, 15yes) were added together to create a summary score that was used in statistical analyses. Subsequently, a z-score, using the baseline average, was calculated for each year of the study that was used in analyses. Higher scores on the STID…	279	73.4 (6.1)	N/A	279	73.7 (6.1)	N/A	SCC: 59% female	15.8 (3.0) yrs	N/A	29% were carriers for the APOE e4 allele. 70/279 had high amyloid burden Ab+.	To be enrolled in HABS at baseline, participants were clinically normal, defined as a global score of 0 on the Clinical Dementia Rating Scale, greater than 25 on the Mini-Mental State Examination, less than 11 on the 30-item Geriatric Depression Scale, and normal performance within validated education-adjusted norms on logical Memory II delayed recall. A detailed review of medical history and fun…		Not specified	Volunteer (e.g. ad for study)	recruited from the community who were not selected on the basis of SCC or from clinics where patients were evaluated for cognitive concerns	Preclinical Alzheimer Cognitive Composite (PACC) (Global cognition). comprised the following neuropsychological tests: (1) Logical Memory delayed recall (2) Free and CuedSelective Reminding Test free and total cued recall score, (3) number completed on the digit-symbol test, and (4) Mini-Mental State Examination total score.	First, linear mixed models in which baseline STIDA score was used to predict longitudinal PACC performance were assessed with covariates that included age, education, and sex. This did not predict longitudinal PACC performances across participants. When examining the impact of baseline Ab status on the relationship between STIDA and PACC decline, the interaction term was significant (t= -2.18, P<…	GDS was not a significant independent predictor in the model and did not impact overall findings of SCC byAbto predict PACC. Similarly, adding APOEε4 carrier status as an independent predictor in the model was not significant and did not impact the overall findings of SCC to predict PACC.	Secondary AD prevention trials are in search of sensitive tools to track clinically meaningful treatment effects in response to interventions. This article provides support for using SCC questionnaires as an outcome measure in prevention trials. It will be important to evaluate if this effect is even stronger in individuals who report high levels of SCC, such as from a memory clinic setting	A few limitations to the present study are worth highlighting. The SCC measure used in the present study was brief; however, we were nonetheless able to observe change over time on this measure. Furthermore, its brevity makes it more appropriate for clinical settings as in lengthy AD prevention trials. In addition, our sample was community-based and participants were not required to have baseline…
1230	Subjective Cognitive Impairment in 55-65-Year-Old Adults Is Associated with Negative Affective Symptoms, Neuroticism, and Poor Quality of Life	Jenkins, Amy	2019	UK	Cross-sectional (collect data at 1 point in time)		Continuous (scale, score)	Cognition	Questionnaire	Cognitive Change Index Self Report (CCI-S) - individuals were placed in the SCI group if they scored 20 or above on the first 12 CCI items.	47	60.34 (2.71)		52	60.52 (3.20)		SCI: 35F/12M Non-SCI: 40F/12M	Years in Full-time education SCI: 14.26 (2.96) Non-SCI: 15.15 (2.97)	%Welsh/%English/%British and other: SCI: 66/17/17 Non-SCI: 67.3/11.5/21.2	Employment status: retired or unemployed (scd = 23; 49% / comparison = 22; 42.3%), employed or self-employed full time (scd = 15; 32% / comparison = 18; 34.63%), employed or self-employed part time (scd = 9; 19.1% / comparison = 12; 23.08%) Family history of cognitive impairment: SCD = Yes maternal (18; 38.3%), Yes paternal (1; 2.1%), none (28; 59.6%) Comparison = Yes maternal (20; 38.5%), Yes pa…	Inclusion criteria: general public aged 55–65, and from a self-reported perspective, in good general medical and mental health.	Exclusion criteria: a clinical diagnosis of MCI or dementia (self-reported medical diagnosis), self-report of decline in cognitive ability which can be explained by a psychiatric or neurological disease, previous head injury, medical disorder, medication (prescribed and non-prescribed), or substance use. A further exclusion factor was a visit to their general practitioner (GP) or memory services …		Volunteer (e.g. ad for study)	Participants were recruited via advertisement on social media, group email (i.e., 50+ Network), posters, etc.	General cognition (MoCA), visual memory (Rey Osterrieth Complex Figure), verbal memory (The Hopkins Verbal Learning Test), Predicted IQ (National Adult Reading Test) visual attention and task switching (Trail Making Test A and B), the spatiotemporal context of vision for action (Multi-Item Localization task (MILO))	(NO DATA PRESENTED IN TABLES) Statistical analysis however failed to reveal any significant differences between groups on information processing speed with respect to TMT A, TMT B, MILO RT (processing speed) scores, or MILO IIVRT (Intra individual variability) scores. There were no significant within-group correlations between CCI-S scores, RT, and IIVRT in the non-SCI group (all p values >0.05) …	However, there were significant differences between these two groups regarding physical(U = 709.00 (Z = –3.63), p< 0.01), psychological (U = 728.50 (Z = –3.51), p< 0.01), and environmental (U = 764.50 (Z = –3.26), p< 0.01) QOL (all moderate effect size). There were also significant differences on anxiety (U = 670.50 (Z = –3.881), p< 0.01; Cohen’seffect size: –0.39 moderate), depression (U = 806.0…	The fundamental aim of this study was to highlight potential SCI characteristics in a normal population and irrespective of etiology, and its cross-sectional design thus rendered it impossible to determine causal relationships and any relationship between the findings and the development of MCI or dementia, or the successful treatment of SCI. These are areas for further and longitudinal investiga…
950	Symptom clusters of subjective cognitive decline amongst cognitively normal older persons and their utilities in predicting objective cognitive performance: structural equation modelling	Liew, T. M.	2019	Singapore	Cross-sectional (collect data at 1 point in time)		Continuous (scale, score)	cognition	Questionnaire	Perceived Deficits Questionnaire (PDQ)	736	Median of 67	Interquartile range 63-71					SCD: median education of 6 years (interquartile range 1-9)			In this study, participants who fulfilled the following criteria were included: (i) age ≥60 years; (ii) diagnosed as having normal cognition (i.e. participants who received clinical evaluations at baseline and were found not to have mild or major neurocognitive disorders); and (iii) completed the PDQ			General population	The participants of this study were based on the baseline data of the Diet and Healthy Aging Study, a community-based longitudinal cohort study which recruited participants who were≥60 years old from a western district in Singapore. Participants were recruited via door-to-door census and completed a series of assessments over up to six study visits	Global cognition (MoCA). The Repeated Battery for the Assessment of Neuropsychological Status (RBANS) includes: Immediate memory (list learning and story memory), visuospatial (figure copy and line orientation), language (picture naming and semantic fluency), attention (digit span and coding), delayed memory (list recall, list recognition, story memory and figure recall)		(DATA PRESENTED AT THE BOTTOM, specifically, the symptom clusters of SCD were included as latent variables in the structural equation modeling to predict the global score of MoCA and the subtest scores of the RBANSfactor 1 includes questions 1, 2, 3, 15, 17, 18 while factor 2 includes questions 4, 7, 8, 10, 12, 14, 16, 19, 20 on the PDQ) After accounting for potential confounders, higher latent s…	The findings highlight the need for researchers to scrutinize the description of each item in SCD scales and possibly select only item descriptions that have demonstrated validity in predicting cognitive impairment	Several limitations should be considered. First, 20.0% of the participants could not complete the RBANS. However, these participants with incomplete data could still be included in our analysis, through the use of FIML. FIML utilizes the correlations amongst observed responses to supplement missing responses and has been shown to be equivalent to multiple imputations with an infinite number of im…
2863	Psychosocial and Cognitive Performance Correlates of Subjective Cognitive Complaints in Help-Seeking Versus Non-Help-Seeking Community-Dwelling Adults	Lubitz, Alexander	2020	Germany	Cross-sectional (collect data at 1 point in time)		Continuous (scale, score)	cognition	Questionnaire	The17 items of the CPI assess the frequency with which everyday cognitive problems are perceived (eg, “I have noticed that I am slower in carrying out the activities of daily living.”) on a 5-point rating scale (“never” to “very often”). The questions target memory as well as attention and executive functions.	55	60.18	32-84	55	59.64	32-87	F/M: Help-Seekers: 40/15 Non-help-seekers: 40/15	Help-seekers: 13 patients had completed 9 years, 17 patients had completed 10 years, and 20 participants had completed at least 12 years of formal education. Five patients reported having another degree of formal education. Education level was not provided; however, a McNemar test confirmed that education did not differ between partners.			Patients were chosen if no neurological disorders affecting the central nervous system were diagnosed at the time of the examination. We wanted to ensure that a high level of complaints was not due to an organic pathological cause.			Other: Clinic patients and volunteers	Help-seekers: We reviewed the files of patients who attended a memory clinic located at the authors’ university between 2015 and 2017 and who had undergone standard cognitive testing. These patients were referred by neurologists whom they had sought for SCCs. Non-help-seekers: These participants were recruited during the Lange Nacht der Wissenschaft, a public event at the authors’ university duri…	Verbal learning, recall, recognition (Verbal Learning and Memory Test for adults under 60 or the wordlist subtest of the Consortium to Establish a Registry for Alzheimer's Disease for adults above 60), Divided attention (Divided attention subtest of the Battery to Test Attentional Dysfunctions), Executive function (Trail making test A and B)	Only help-seekers underwent objective cognitive tests. Overall, this suggests that the slower a person’s reaction times were in the divided attention task, the more subjective cognitive problems were reported beta=.571 p<0.001. There was no correlational significance between SCCs and memory composite score and Trail-making test A and B.	Complainers Profile Identification: p<.001 HS: 2.34 (0.77) NHS: 1.53 (0.64) Geriatric Depression Scale: p<.001 HS: 6.96 (4.22) NHS: 2.51 (3.09) Social Integration: p<.001 HS: 2.05 (1.02) NHS: 2.70 (0.97) Expectacy Regarding Aging Survey-12: n= 51 HS and n=54 for NHS p<.05 HS: 1.59 (0.47) NHS: 1.42 (0.53) For NHS, the GDS significantly predicted the CPI score, p<.001. No single predictor significa…	Future studies should assess objective performance in NHS to allow for a better comparison with HS. Additionally, the proposed mediation model was not tested for NHS. In future studies, the model should therefore be tested in a sample of participants who have higher depression scores and lower levels of cognitive complaints.	A few limitations of this study must be noted. The sample size is comparatively small. The robustness of the results should therefore be confirmed using larger samples of HS and NHS. We cannot completely rule out the possibility of SCC in NHS because SCC can occur without leading to help-seeking behavior. However, the level of complaints significantly differed between HS and NHS. Thus, we conclud…
856	Subjective Cognitive Complaints in Cognitively Healthy Older Adults and Their Relationship to Cognitive Performance and Depressive Symptoms	Markova, Hana	2017	Czech Republic	Cross-sectional (collect data at 1 point in time)		Continuous (scale, score)	cognition	Questionnaire	Le Questionnaire de Plainte Cognitive (QPC)	340	75.0 (8.5)					whole sample, Female%: 55	Whole sample: 13.1 (3.4)	likely all czech		Includes a volunteer sample of community-dwelling adults aged 60 or older living in the Czech Republic [22]. The current study included 340 NANOK members in whom the absence of cognitive impairment was ascertained. At baseline, only participants with intact activities of daily living, with the absence of dementia, and absence of significant cognitive complaints raising suspicion of organically ca…	General exclusion criteria for NANOK were diagnosis/treatment for a cognitive impairment of any kind or a serious neurological disorder (e.g., Parkinsonism, epilepsy), an acute phase of serious mental disorder (e.g., major depressive disorder), current radiotherapeutic or chemotherapeutic treatment, history of stroke, traumatic brain injury, and alcohol or substance abuse. The participants then u…		Volunteer (e.g. ad for study)	Data from this study are derived from the third wave of the longitudinal project National Normative Study of Cognitive Determinants of Healthy Aging (NANOK). To ensure as representative a sample as possible,the participants were recruited from various areas, including the capital city and smaller towns and villages in 12 regions (out of 14). Participants were recruited to the longitudinal project…	Global cognitive functioning (MMSE), attention (TMT-A, Prague Stroop test - dots), memory (RAVLT, and Free and cUed Selective Reminding Test with Immediate Recall), Executive function (TMT-B, Prague Stroop test - color), language (categorical verbal fluency - animals; phonemic verbal fluency - letters N, K, P).	More SCCs were associated with a worse MMSE score (Estimate = –0.09, p= 0.008), worse memory (Estimate = –0.11, p= 0.002), and worse language(Estimate = –0.07, p= 0.037) when adjusting only for age and not for depressive symptomatology.The association between the number of SCCs and MMSE score and memory remained significant after the Holm-Bonferroni correction for multiple comparisons. After adju…	A number of depressive symptoms on GDS-15 were significantly associated with the number of SCCs after adjusting for age (Estimate = 0.30,p< 0.001) this association remained significant after the Holm-Bonferroni correction for multiple comparisons.	Our findings should be confirmed in a future longitudinal study. Further research of specific complaints in patients with MCI and those meeting criteria for subjective cognitive decline is needed.	When recruiting cognitively healthy older participants for the study of healthy aging, intact activities of daily living and the absence of significant cognitive concerns were the basic inclusion criteria. These are also two of the core criteria of the revised Petersen’s criteria for MCI. However, it is likely that when using a different approach to define cognitive impairment, as was recently pr…
23565	Greater subjective cognitive decline severity is associated with worse memory performance and lower entorhinal cerebral blood flow in healthy older adults	Nakhla, Marina Z.	2023	USA	Cross-sectional (collect data at 1 point in time)	NA	Continuous (scale, score)	Cognition	Questionnaire	Everyday Cognition Scale (ECog) the questionnaire consists of 39 items each scored on a scale of 1-4 (1 = better or no change, 2 = questionable/occasionally worse; 3 = consistently a little worse; 4 = consistently much worse)	52	72.90 (4.53)	65-85	N/A	N/A	N/A	M:F SCD: 16:36	16.98 (2.28)	N/A	CVD Risk (cardiovascular (risk)): FSRP Score (Framingham Stroke Risk Profile)--> 8.12 (5.34) m-GDS Score: 2.60 (2.86)	Inclusion criteria for this sample consisted of individuals between the ages of 65 to 85 years, who are English speaking as needed to complete cognitive testing, have no contraindications for magnetic resonance imaging, and ambulate independently.	Exclusionary criteria included a pre-existing diagnosis of mild cognitive impairment (MCI) or dementia, history of vascular events (e.g., myocardial infarction, transient ischemic attacks, stroke), diabetes, chronic psychiatric conditions, major neurologic disorders, history of falls resulting in hospitalization in the past two years, and poorly controlled chronic conditions. Cognitive impairment…	NA	Volunteer (e.g. ad for study)	Participants were 52 community-dwelling research volunteers from the community	Memory (WMS-R, LM immediate and delayed recall, RAVLT, CVLT-II)	revealed that higher ECog total scores were significantly correlated with lower memory performance after adjusting for age, sex, education, and m-GDS.	There was a significant association of greater ECog scores with lower memory performance only for those in the higher FSRP (Framingham Stroke Risk Profile) score group.	since CVD risk and other health conditions may influence SCD reporting Future research with larger and more diverse samples, including individuals with high CVD risk burden is warranted. Moreover, our small sample size may have obscured potential associations of SCD with CBF in other MTL regions due to lack of power. Notably, this study was cross-sectional, and therefore, we cannot determine if S…	Limitations of this study include a cognitively normal older adult community-based sample that was mostly Caucasian/White, female, and highly educated, limiting the generalizability of our findings. Individuals in our sample generally reported minimal to no depressive symptoms and reported low SCD severity. Similarly, we had strict inclusion criteria, excluding individuals with a history of vascu…
322	Subjective Cognitive Decline Correlates With Depression Symptoms and Not With Concurrent Objective Cognition in a Clinic-Based Sample of Older Adults	Zlatar, Zvinka	2018	USA	Cross-sectional (collect data at 1 point in time)		Continuous (scale, score)	cognition	Questionnaire	SCD was assessed by asking participants to answer five Yes/No questions concerning the current presence of (a) persistent memory difficulties, (b) difficulty finding words, (c) difficulty in remembering people’s names, (d) misplacing belongings, and (e) difficulty completing complex tasks. Each positive response was assigned a value of 1 and a total score was derived by summing across the five qu…	519	76.05 (7.78)	60-95				SCD: 57% females	15.08 (2.89)			Participants (or family members) who reported to their primary care physicians that they were worried about their memory or thinking were referred to our community clinic program for a brief objective evaluation of cognitive function. We did not exclude participants with mild or questionable cognitive impairment to maintain a range of cognitive performance that would generalize to a primary care …	Those with frank cognitive impairment (scored < 24 on the Mini-Mental State Exam) were excluded from our analyses.		Clinic patients	Participants (or family members) who reported to their primary care physicians that they were worried about their memory or thinking were referred to our community clinic program for a brief objective evaluation of cognitive function.	General cognition (MMSE), Memory (The Wechsler Memory Scale-Revised Logical Memory Story A Immediate and Delayed), Attention and speed of processing (Trail Making Test A and B), Semantic fluency (Animal fluency)	SCD predicting cognitive composite scores, was significant [F (5,513) = 30.62; p < .001; Adjusted R2 = .22]; however, SCD scores were not associated with objective cognition after adjusting for co-variates and BDI	The second model, SCD predicting BDI, was also significant [F (5,513) = 17.89; p < .001; Adjusted R2 = .14] and SCD scores contributed significant variance to the model (R2Δ = .09, p < .001) after adjusting for demographics and cognitive composite scores	The value of SCD as a predictor of future cognition is worth continued exploration.	It should be noted that the way in which SCD was assessed may have led to an over-endorsement of SCD as compared to questions that ask respondents to compare their cognitive abilities to others their age.). It is possible that this led to a differential association with symptoms of depression. The present study assessed SCD with five questions judged to have face validity based upon our extensive…
1992	Episodic memory of odors stratifies Alzheimer biomarkers in normal elderly	Albers, Alefiya	2016	USA	Cross-sectional (collect data at 1 point in time)		Dichotomous (yes/no)	Cognition	Interview	concerns about their cognition, but had normal cognitive testing	74	77 (SE=0.93)		70	75 (SE=1.01)		%F: SCC: 59 Control: 51	SCC: 16 (SE=0.29) Control: 17 (SE=0.26)		APOE e4 status (% +4): n=67 for control, n=66 for SCC SCC: 23 Control: 24 Clinical Dementia Rating-Set of Boxes: p<0.02 SCC: 1.02 (SE=0.08) Control: 0.01 (SE=0.01)	Criteria for enrollment included good general health without any unstable medical diagnoses or active psychiatric disorders and a study partner who could provide collateral information about the participant’s cognition and daily functioning.	Participants were excluded from the study if they presented with respiratory distress or an active sinus/upper respiratory infection at the time of testing, known nasal polyps, a history of anaphylaxis to nuts, traumatic or con-genital anosmia, current or recent (past 6 months) alcohol or substance dependence, or pregnancy.		Other: Recruited from longitudinal cohorts, memory clinics, other studies.	recruited from the Longitudinal Cohort (LC) of the Massachusetts Alzheimer’s Disease Research Center, or from the MGH Memory Disorders Clinic (5AD patients). Fourteen of these participants were also enrolled in the Harvard Aging Brain Study (R.A.S., P.I.).	Visual naming (Boston Naming Test), General cognition (MMSE), Memory (Logical memory II, and delayed recall on the California Verbal Learning Test), processing speed, working memory, visuospatial processing, and attention. ( Digit symbol), Executive function? (Trails B)	No difference between control and SCC on the BNT. MMSE: p<0.03 Control: 29.45 (SE=0.10) SCC: 28.95 (SE=0.16) Trails B (seconds): p<0.02 Control: 62.43 (SE=3.2) SCC: 75.66 (3.95)		-directed at determining the specificity of PPP (Percepts of Odor Episodic Memory) in patients with symptomatic Parkinson’s disease and Lewis Body Dementia	-significant differences in age and sex across the diagnostic categories; -only a subset of our cohort had available biomarkers for amyloid depo- sition, entorhinal thickness, hippocampal volume, and APOE genotype.
1921	Relationship of cognitive strategy use to prospective memory performance in a diverse sample of nondemented older adults with varying degrees of cognitive complaints and impairment	Aronov, Avner	2015	USA	Cross-sectional (collect data at 1 point in time)		Dichotomous (yes/no)	Cognition	Questionnaire + interview	Participants were classified as SCD if: (1) their scores on all of cognitive domains did not fall considerably lower (>1 SD) than the mean of the robust sample; and (2) they presented with a high level of self- or informant-reported cognitive complaints	71	Whole sample: 80.52 (5.60)	N/A	91	Whole sample 80.52 (5.60)	N/A	Total sample 68.2%	Total sample: 14.48 (3.48)	Percentage of non-white: 39.7		Participants were a subset of individuals recruited from the Einstein Aging Study (EAS), a longitudinal, community-based study of individuals aged 70 years and above. Potential participants are recruited through a systematic sampling from Medicare or voter registration lists for Bronx County.	Exclusion criteria include visual or auditory impairments or psychiatric symptomatology that interferes with the completion of the neuropsychological assessment, non-English speaking, and non-ambulatory status. For the current study, we also excluded individuals diagnosed with dementia at a consensus case conference.		General population	Potential participants are recruited through systematic sampling from Medicare or voter registration lists for Bronx County	Verbal episodic memory/word learning (Free recall from the Free and Cued Selective Reminding Test (FCSRT)), Verbal episodic memory/story recall (Logical Memory I subtest of the Wechsler Memory Scale), verbal fluency/word generation according to the initial letter (Letter Fluency), verbal fluency/naming exemplars from a category (Category fluency), Confrontation naming (Short form of the Boston Na…	The SCD group had the greatest percentage of external strategy use. Both the SCD and MCI groups, as compared to the HC group, had significantly lower scores on the RPA-ProMem total score. -Multivariate linear regression analyses for performance on the Royal Prince Alfred prospective memory test total score SCD .009, MCI <.001 -Multivariate linear regression analyses for total number of external s…	Predictor variables included participant group (HC, SCD, and MCI), relevant demographics (age, sex, race/ethnicity, and education), and external strategy total score. There was a trend level association for lower age being associated with better performance on the RPA-ProMem (P = .051).	In future work we hope to create a recording mechanism of strategy use to assess the use and benefit of cognitive strategies in naturalistic setting. In future work, we will expand the recording of types of strategies used and devise a valid method to record internal strategy use during task execution or immediately thereafter (e.g., by querying participants directly).	Several study limitations and additional future directions warrant mention. We would like to investigate various psychological, emotional, and cognitive variables that determine whether or not older adults employ strategies in their daily lives. These might include knowledge about memory strategies and their effectiveness, personality features, memory self-efficacy, and anxiety about the aging pr…
1832	Serum alkaline phosphatase is elevated and inversely correlated with cognitive functions in subjective cognitive decline: results from the ReGAl 2.0 project	Boccardi, Virginia	2020	Italy	Cross-sectional (collect data at 1 point in time)		Dichotomous (yes/no)	Cognition	Interview	Normal age, gender, and education-adjusted performance on standardized cognitive tests; self-experienced persistent decline in cognitive capacity in comparison with a previously normal status and unrelated to an acute event. Criteria must be present and not explained by a psychiatric or neurologic disease medical disorder, medication, or substance use.	44	79.45 (5.38)	N/A	87	79.56 (6.28)	N/A	M/F: SCD: 13/31 Control: 32/55	SCD: 7.32 (4.35) Control: 7.62 (4.30)	Not specified. Likely all Italian.	GDS: SCD: 3.95 (2.99) Healthy control: 4.56 (3.81) Basic activities of daily living: SCD: 5.41 (0.87) Control: 5.46 (0.96) Instrumental activities of daily living: SCD: 6.05 (2.07) Control: 6.01 (2.27) BMI kg/m^2 SCD: 26.54 (5.62) Control: 26.04 (3.95)	For healthy control: Age and education-adjusted MMSE score≥27; no active neurological or psychiatric disorder; no ongoing medical problems or related treatments interfering with cognitive function; a normal neurological exam; no psychoactive medications; the ability to live and function independently in the community. For SCD: Normal age, gender, and education-adjusted performance on standardized…	individuals with elevated plasma inflammatory markers -as serum C-reactive protein (CRP), erythrocyte sedimentation rate (ESR) and white blood cell (WBC) count- or evidence of acute inflammatory or infectious dis- eases, diabetes, malignancies, liver, bone, immunologic or hematologic disorders were excluded from the study	N/A	Clinic patients	Data was gathered from the ReGAl 2.0 project (Rete Geriatrica Alzheimer-Geriatric Net-work on Alzheimer’s disease), a large Italian multicentric clinical-based study, promoted by the Italian Society of Gerontology and Geriatrics (SIGG).	MMSE (Global cognition), Matrices cancellation task (Attention), Digit span forward (short term memory), digit span backward (working memory), Rey Auditory Verbal Learning Test (Verbal learning and memory), Prose Memory test (Memory for structured verbal information), Corsi span tasks (verbal and visuospatial short term memory), letter and category fluencies (verbal fluency, involving linguistic …	No statistically significant difference between groups in all the examined test performance using adjusted scores by age and education.	Among all neuropsychological tests, only Attentional Matrices differed between genders having men a significantly higher score (35.84 ± 11.97 vs. 30.26 ± 13.24, p=0.006).	There is, however, the need to further investigate whether ALP can be used to monitor AD progression.	The lack of information on cognitive reserve represents a limitation of the study. In addition, what is unclear is whether the increase in serum alkaline phosphatase (ALP) levels is reflective of increased brain tissue non-specific ALP or whether there is a related systemic change in ALP activity.
8737	Retrospective metamemory monitoring of semantic memory in community-dwelling older adults with subjective cognitive decline and mild cognitive impairment.	Chi, Susan Y.	2020	USA	Cross-sectional (collect data at 1 point in time)		Dichotomous (yes/no)	Cognition	Interview	SCD was classified in cognitively intact participants (i.e., similar to HC, cognitive factor Z scores for all three domains did not fall >1 SD below the mean of the robust sample) who also exceeded an optimal cut point for self- and/or informant concerns.	68	81.75 (5.04)	At least 70 years old	106	80.36 (5.71)	At least 70 years old	F%: SCD: 58.8 Controls: 67.00	In years: SCD: 15.9 (3.31) Controls: 15.00 (3.25)	Not specified			EAS exclusion criteria include age < 70 years-old, institutionalized, presence of active psychiatric symptomatology and/or perceptual (e.g., visual/auditory) impairments that would interfere with neuropsychological testing, non-ambulatory, non-English-speaking, non-Bronx resident status. We did not invite EAS participants with dementia or clinical depression.		General population	Participants are recruited to the EAS through systematic sampling from voter registration and Medicare lists	Memory (General knowledge recognition task)	No significant differences.	No significant differences on the Geriatric Depression Scale.	Future research should investigate the efficacy of interventions that directly target metacognitive and reasoning errors, such as Metacognitive Training Therapy (Moritz et al.,2014), for those with naMCI.	One study limitation is the small sample size of both of our MCI groups, although they were comparable with other previously published studies on memory aware-ness or metamemory monitoring in aMCI (see Piras et al.,2016 Table 2). In addition, although participants were able to tolerate the computerized task, as evidenced by successful completion of practice and experimental trials, a potential li…
1730	Characteristics of Cognitively Normal Mexican-Americans with Cognitive Complaints	Hall, James	2018	USA	Cross-sectional (collect data at 1 point in time)		Dichotomous (yes/no)	Cognition	Interview	Cognitively normal participants were categorized into two groups based on interview data; those with(SCC)and those without (No SCC)	133	59.54 (7.01)		186	58.47 (6.22)		%female: p=0.040 SCC: 86 Control: 75	SCC: 8.5 (4.18) Control: 8.2 (4.39)	All participants are Mexican Americans	BMI: SCC: 32.94 (8.26) Control: 31.72 (6.13)	Data from 319 participants (254 females, 65 males) from the Health and Aging Brain among LatinoElders (HABLE) study who had been diagnosed as cognitively normal were analyzed.			Volunteer (e.g. ad for study)	From the Health and Aging Brain among Latino Elders (HABLE) study.	Global cognition (MMSE), executive function (Trail-Making Test B, Executive Interview (EXIT25), Clock drawing (CLOX1)), language (Boston Naming Task, FAS and Animal Naming), Visuospatial skills (CLOX2), memory (Wechsler Memory Scale, Third Edition (WMS-3) Logical Memory 1 and 2, Consortium for the Establishment of Registry for Alzheimer's Disease (CERAD) List Learning, AVLT), attention (WMS-III, …	MMSE: p=0.018 SCC: 26.49 (2.58) Control: 27.15 (2.29) There were no significant differences between the SCC group and the No SCC group on any of the tests of memory. The SCC group pro-duced significantly fewer total words on FAS (F[1,306] = 7.41,p= 0.007) and had a significantly lowerscale score (F[1, 306] = 11.44,p= 0.001) FAS total words: SMC: 24.52 (8.45) Control: 27.71 (10.52) FAS Scale Score…	MMSE: p=0.018 SMC: 26.49 (2.58) Control: 27.15 (2.29) We found no differences on memory measures although the difference foundon MMSE appears attributable to performance on memory items. The SCC endorsed significantly more depressive symptoms on the GDS than didthe No SCC group (F[1, 317] = 28.94,p= 0.000). SCC: 10.69 (7.38) Control: 6.58 (6.23) A significantly higher percent of SCC scored inthe …		First, our sample size was relatively small. The sample was a community sample and the findings may well differ from those found in clinical cohorts. Second, and most important for the application of the findings, the research was cross-sectional and therefore the impact of the findings on the development of cognitive impairment could not be assessed.
1370	Subjective Cognitive Decline Modifies the Relationship Between Cerebral Blood Flow and Memory Function in Cognitively Normal Older Adults	Hays, Chelsea	2018	USA	Cross-sectional (collect data at 1 point in time)		Dichotomous (yes/no)	cognition	Questionnaire	Subjective Memory Rating Scale (SMRS). The SMRS is a five-item questionnaire asking: “In the past year, do you think: (1) Your ability to remember the names of people you have just met has changed (2) Your ability to remember the faces of people you have just met has changed(3) Your ability to remember the names of close friends or relatives has changed (4) Your ability to remember appointments c…	35	72.54 (5.07)		35	73 (6.25)		F/M: SCD: 24/11 Control: 22/13	SCD: 16.2 (2.27) Control: 16.57 (2.44)		GDS (30 items): SCD: 2.89 (2.26) Control: 2.02 (2.31) The number of APOE e4: SCD: 14 Control: 12 Number with a family history of dementia: SD: 18 Control: 15 Dementia Rating Scale SCD: 140.60 (2.83) Control: 140.46 (3.29)	Participants were community-dwelling older adult volunteers between the ages of 65 and 88 enrolled in a longitudinal study of aging and/or other ongoing research studies at the Veterans Administration (VA) San DiegoHealthcare System and the University of California San Diego (UCSD)	Participants were excluded if they met the empirically derived criteria for mild cognitive impairment developed by Jak and colleagues(2009). Potential participants were also excluded if they had a history of dementia, severe head injury, uncontrolled hypertension, had a Diagnostic and Statistical Manual of mental disorders, 4th Edition, diagnosis of learning disability, attention deficit disorder…		Volunteer (e.g. ad for study)	Participants were community-dwelling older adult volunteers between the ages of 65 and 88 enrolled in a longitudinal study of aging and/or other ongoing research studies at the Veterans Administration (VA) San DiegoHealthcare System and the University of California San Diego (UCSD).	Memory (Verbal memory composite score was created using trials1–5, short delay free-recall, and long delay free-recall raw scores from the California Verbal Learning Test 2 (CVLT-2), measuring word list learning, and the Logical Memory immediate and delayed recall subtests of the WechslerMemory Scale-Revised (WMS-R), measuring story recall.)	Groups did not differ significantly on the verbal memory composite score, nor on any of the cognitive tests that comprised the verbal memory composite score.	Groups did not differ significantly on age, APOE status, family history of dementia, years of education, sex, DRSscore, GDS score, or whole-brain resting CBF.	future studies should consider evaluating SCD and objective cognitive functioning on separate days. Overall, these limitations further highlight the need for a comprehensive consensus measure of SCD, together with standardized administration instructions, including recommendations for the sequencing of SCD assessment in relation to objective cognitive testing. Future studies should consider explo…	As mentioned above, this study was limited by the challenge faced by all studies of SCD, namely that of accurate assessment of subjective cognitive decline. We chose to use the SMRS because it offers several advantages over other available measures. However, the SMRS consists of only five self-report questions, from which we wholly defined our groups. Moreover, most of the questions on the SMRS a…
1225	Design and first baseline data of the DZNE multicenter observational study on predementia Alzheimer's disease (DELCODE)	Jessen, Frank	2018	Germany	Cross-sectional (collect data at 1 point in time)		Dichotomous (yes/no)	Cognition	Interview	SCD was defined by the presence of subjectively reported decline in cognitive functioning with concerns as expressed to the physician of the memory center and a test performance of better than–1.5 standard deviations (SD) below the age, sex, and education-adjusted normal performance on all subtests of the CERAD neuropsychological battery.	126	71.4 (5.7) p<0.001 compared with control group		141	68.6 (5.1)		%Female: SCD: 51.6 Control: 58.9	years: SCD: 14.7 (3.1) Control: 15.0 (2.7)	likely all German	APOE4 genotype of all APOE %: p<0.001 SCD: 32.5 Control: 17.6 Clinical Dementia Rating: p<0.001 SCD: 0.2 (0.2) Control: 0.0 (0.0) Clinincal Dementia Rating-Sum of boxes: p<0.001 SCD: 0.4 (0.4) Control: 0.0 (0.1) Functional Activities Questionnaire: p<0.001 SCD: 0.8 (1.2) Control: 0.1 (0.4)	inclusion criteria for all groups were age ≥60 years, fluent German language skills, capacity to provide informed consent, and presence of a study partner.	The main exclusion criteria for all groups were conditions clearly interfering with participation in the study or the study procedures, including significant sensory impairment. The following medical conditions were considered exclusion criteria: current major depressive episode, major psychiatric disorders either at baseline or in the past(e.g., psychotic disorder, bipolar disorder, substance ab…		Other: Clinic patients and advertisements.	All patient groups (SCD, MCI, AD) are referrals, including self-referrals, to the participating memory centers. The control group and the relatives of AD dementia patients are recruited by standardized public advertisement.	Not all cognitive tasks performed are presented in this article. Only tasks presented are included in this textbox. general cognition (MMSE, Alzheimer's Disease Assessment Scale-Cog)	The MMSE did not differ between the SCD group and the control group. ADAScog was significantly higher in the SCD group in comparison with the control group, indicating subtle worse performance. ADAScog: p<0.01 SCD: 7.0 (3.9) Control: 5.6 (3.3)	CDR total score, CDR sum of boxes (CDR-SOB), and the FAQ score were significantly higher in the SCD group in comparison with the control group. Clinical Dementia Rating: p<0.001 SCD: 0.2 (0.2) Control: 0.0 (0.0) Clinincal Dementia Rating-Sum of boxes: p<0.001 SCD: 0.4 (0.4) Control: 0.0 (0.1) Functional Activities Questionnaire: p<0.001 SCD: 0.8 (1.2) Control: 0.1 (0.4) The GDS scores were also h…		It comprises only the first 394 baseline datasets of DELCODE, while the project aims at including 1000 individuals. This limits statistical power, particularly in the biomarker subgroups. At the present state, data are only exploratory and not generalizable. PET data are not yet available at a sufficient number for statistical analyses. Longitudinal data are also not available for the present ana…
3774	Diffusion tensor imaging reveals abnormal brain networks in elderly subjects with subjective cognitive deficits	Kim, Daegyeom	2019	South Korea	Cross-sectional (collect data at 1 point in time)		Dichotomous (yes/no)	Cognition	Interview	The inclusion criteria of the SCD subjects are individuals who: (1) were 60 years or above, (2) complained about their SCDsymptoms before, and (3) scored within the normal range on the neurocognitive battery including word list memory, wordlist recognition, word list recall, constructional praxis, Boston naming test, verbal fluency, and trail making tests, (>−1.5standard deviation of the mean est…	26	69.12 (8.08)		18	70.61 (7.54)		M/F: SCD: 7/19 NC: 8/10	p=0.014 SCD: 6.38 (5.43) NC: 10.78 (5.58)	Not specified, likely all Korean	APOE4-/APOE4+: NC: 13/5 SCD: 17/9	The NC subjects had no previous history of neurologic or psychiatric illness or current cognitive symptoms. The inclusion criteria of the SCD subjects are individuals who: (1)were 60 years or above, (2) complained about their SCDsymptoms before, and (3) scored within the normal range on the neurocognitive battery including word list memory, wordlist recognition, word list recall, constructional p…	Individuals with vascular lesions, other neurological disorders (e.g., encephalosclerosis, epilepsy, or traumatic brain injury), cardiac pacemakers which can affect the results of magnetic resonance imaging(MRI), claustrophobia, or substance use disorders were excluded from this study.		Volunteer (e.g. ad for study)	A total of 44 subjects were recruited from the Korea University Guro Hospital. The subjects were recruited on a voluntary basis and were provided with appropriate instructions.	global cognition (MMSE, MoCA, and Consortium to Establish a Registry for Alzheimer's Disease CERAD, includes Constructional praxis, word list memory, word list recall, word list recognition, constructional recall, verbal fluency, Boston naming test)	Cognitive performance as demonstrated by the mini-mental state examination (MMSE), word list recall, constructional recall, verbal fluency, and Boston naming test was worse in the SCD group than in the NC group. MMSE: p=0.016 NC: 27.06 (3.05) SCD: 24.00 (4.38) CERAD word list recall: p=0.009 NC: 6.82 (1.13) SCD: 5.32 (2.06) CERAD Constructional recall: p=0.006 NC: 8.12 (2.20) SCD: 5.60 (3.06) CER…			First, our study included a small number of subjects resulting in low statistical power. Second, further longitudinal observations might be helpful to confirm the results from our cross-sectional study. Third, our diffusion MRI protocol was suboptimal for tractography. The voxel dimensions were anisotropic(1.79 × 1.79 × 3 mm), and thus the tractography resulted in a longer z-direction that may af…
2942	Cerebrospinal fluid neurogranin/beta-site APP-cleaving enzyme 1 predicts cognitive decline in preclinical Alzheimer's disease	Kirsebom, Bjorn-Eivind	2018	Norway	Longitudinal (collect data over time)	One follow up after two years	Dichotomous (yes/no)	cognition	Interview	DDI, Dementia Disease Association, uses a standardized protocol for participant selection, assessment, and disease-stage classification (SCD, MCI, and dementia) according to published criteria.	18	66.7 (6.8), p<0.05 compared to both control groups		APOE e4-: 20 APOE e4+: 16	APOE e4-:62.8 (9.6) APOE e4+: 59.1 (8.5)		Female%: SCD: 44 APOE e4-:50 APOE e4+: 56			All SCD participants were chosen with CSF confirmed amyloid pathology. Controls were not tested for amyloid pathology. APOE-e4 %: SCD: 72	Criteria for inclusion were age between 40 and 80 years and a native language of Norwegian, Swedish, or Danish.	Exclusion criteria were brain trauma or disorder, including clinical stroke, dementia, severe psychiatric disorder, severe somatic disease that might influence the cognitive functions, intellectual disability, or other developmental disorders.	32	Other: Clinic patients and volunteers	Participants were recruited from referrals to local memory clinics or self-referrals responding to advertisements in media, newspapers, or news bulletins. Healthy controls were recruited from spouses of participants with either MCI or SCD, volunteers responding to media advertisements or news bulletins, and from cognitively healthy patients who completed lumbar puncture for orthopedic surgery.	General cognition (MMSE), verbal learning and memory recall (CERAD word list test), psychomotor speed, and divided attention (Trail making test A and B)	No significant differences were found between the SCD group and both of the control groups combined.		Future directions: A high Ng/BACE1 ratio may point to the AD-related damage of postsynaptic spines. If confirmed, this could indicate specific early intervention measures and show target engagement in intervention studies.	Some limitations of this study need to be addressed. First, care must be taken in interpreting these findings due to a relatively small baseline sample size (n=74), confined to small subgroups, and the even smaller sample size with available cognitive tests at a relatively short 2-year follow-up interval (n=42). This may explain why we did not show an expected association between CSF Ng and hippo…
1126	Cerebrospinal Fluid Alzheimer Markers in Depressed Elderly Subjects with and without Alzheimer's Disease	Kramberger, Milica	2012	Sweden	Cross-sectional (collect data at 1 point in time)		Dichotomous (yes/no)	Cognition	Interview	Diagnosis of normal cognition (i.e. SCI).	SCI depressed: 41 SCI not depressed: 51	SCI depressed: 62.7 (3.0) p=0.02 SCI not depressed: 65.0 (5.6)					Female%: SCI depressed: 78.0 SCI not depressed: 62.7	SCI depressed: 12.4 SCI not depressed: 13.4		Antidepressant use%: SCI depressed: 29.3 SCI not depressed: 19.6	Inclusion criteria for the current project were: (a) age 60 years or older, (b) CSDD administered, (c) lumbar puncture and (d) diagnosis of AD or normal cognition (i.e. SCI). For this study, a cut-off score of > 6 on the Cornell Scale for Depression in Dementia was used to define depressed and non-depressed subjects.	excluded were patients with: (a) physical disease significantly affecting cognitive performance, (b) life-threatening disease with expected reduced survival time, (c) MCI, and (d) dementia due to diseases other than AD.		Clinic patients	The base population for the study consisted of 1,154 referrals to the Memory Clinic at Karolinska University Hospital in Huddinge, Sweden, between 2007 and 2009.	General cognition (MMSE)		No difference found between depressed and non-depressed SCI patients on the MMSE.	Future studies should explore the role of potential aetiological factors for depression in the elderly, such as neuro-inflammation and cerebrovascular disease as well as psychosocial factors.	Methodological limitations of the current study include the cross-sectional design; therefore, assumptions regarding causality cannot be made. The study sample was selected from referrals to a university memory clinic, and thus generalizations to the population are not possible. In particular, the non-AD group consisted of SCI subjects, with an increased proportion having an AD-type CSF profile, …
5469	Adaptation and Validation of the Memory Alteration Test (M@T) in Greek Middle-Aged, Older, and Older-Old Population with Subjective Cognitive Decline and Mild Cognitive Impairment.	Lazarou, Ioulietta	2021	Greece	Cross-sectional (collect data at 1 point in time)		Dichotomous (yes/no)	Cognition	Interview	Latest SCD-I Working Group suggestions for SCD.	78	66.50 (9.15)	At least 55 years old	65	62.94 (7.60)	At least 55 years old	Total sample: F%: 78.2	In years: SCD: 14.76 (4.18) Controls: 14.77 (2.99)	greek		The participants were invited to participate if they were native Greek speakers and schooled in Greece, aged 55 years and older, being capable of hearing and communicate verbally and in absence of motor control deficits. All participants were diagnosed by a neuropsychiatrist according to medical history, neurological examination, neuropsychological tests at first place and then with structural ma…	We did not include participants younger than 55 years or if their examinations showed that cognitive impairment may be due to other reasons. We strived to exclude participants where other etiologies could explain self-perceived memory deficits including vascular (examination of ischemic lesions of MRI, blood testing), psychiatric (interview, depression scale, psychoactive drugs, etc.), or other s…		Clinic patients	From September 2018 to December 2019, participants were recruited from the Memory & Dementia Outpatient Clinic of the 1st Neurological Department of Aristotle University of Thessaloniki, Greece, U.H. AHEPA (http://www.med.auth.gr/), and from the Day Centers of the Greek Association of Alzheimer’s Disease and Related Disorders (GAADRD; http://www.alzheimer-hellas.gr/index.php/el/) after visiting e…	Global cognition (MMSE). Memory (Memory Alteration Test; M@T)	Continuous assessment of SCD includes MCI participants. Please only report on the dichotomous measures. No significant differences on the MMSE. Significant differences between the HC and SCD on the total score of the M@T and only the free recall subtest. No significant differences on any of the other subtests including coding, retrieval, orientation, semantic memory, and cued recall. Total score:…	No significant differences between HC and SCD on the self and informant SCD-Q questionnaires.	Future research is recommended to examine the best component solution and if there are differences between the HC, SCD, and MCI.	An important limitation of the M&T-GR, in agreement with other screening tests, is that it should not be used in isolation for diagnosis purposes of SCD. It could suggest the diagnosis, but other clinical and neuropsychological testing is needed to confirm the existence of SCD. Visual memory, language, executive, and other relevant neuropsychological functions related to the AD process are not as…
1047	Semantic memory and depressive symptoms in patients with subjective cognitive decline, mild cognitive impairment, and Alzheimer's disease	Lehrner, J	2017	Vienna	Cross-sectional (collect data at 1 point in time)		Dichotomous (yes/no)	cognition	Interview	patients complaining about memory problems, who came to the memory outpatient clinic for assessment of a possible cognitive disorder. Patients were either referred by physicians or were self-referrals. SCD patients (z-scores of each single test were greater than−1.5SD)	127	Median 65	Quartiles 58-73	323	Median 66	Quartiles 60-72	M/F: % SCD: 48.0/52.0 Control: 53.6/46.4	Medians (quartiles) SCD: 12 (8-15) Control: 11 (8-15)		Medians (quartiles) Beck Depression Inventory II: p less or equal to 0.05 SCD: 9 (5-14) Control: 5 (2-9)		Patients were excluded from the study if any of the following conditions applied: (i) evidence of stroke as determined by neuroradiologic and clinical examination,(ii) history of severe head injury, (iii) current psychiatric diagnosis according to ICD-10 however, patients with DS were included because DS often occur in elderly patients, (iv) any medical condition that leads to severe cognitive de…		Other: Volunteers and clinic patients	Community-dwelling patients complaining of cognitive problems who come to the memory outpatient clinic for assessment of a possible cognitive disorder. Control participants were recruited by means of advertisements.	More tests were done, only tests with data presented are shown: General cognition (MMSE), semantic memory (FACE and CITY tests) vocabulary knowledge (Wortschatztest (WST))	No significant difference found on the MMSE. The control group performed significantly better than all other groups except SCD group on the FACE task or the CITY task. The SCD group performed significantly better than all other groups on the WST task. Odds ratio estimate with 95% confidence limits for pairwise group comparisons (SCD vs Control group) with respect to WST z-score below -1.5, define…		We do not really know whether depression causes semantic memory impairment or whether depression results from semantic memory impairment (or whether there are third variables causing the association), such causative questions can only be answered in longitudinal studies. Again, a longitudinal study tackling this question is currently under way at our institution.	Like all studies, the present study has some limitations. Age in the different cognitive subgroups was similar, except that the AD group was significantly older. Since participants for this study were taken from a clinical population, external validity maybe high. In return, the quasi-experimental design did not allow for randomization and control of group size. The setting in which SCD patients …
5467	Differences in Functional Brain Networks Between Subjective Cognitive Decline with and without Worry Groups: A Graph Theory Study from SILCODE.	Liu, Yi	2021	China	Cross-sectional (collect data at 1 point in time)		Dichotomous (yes/no)	Cognition	Interview	Subjective Cognitive Decline Interview (SCD-I): The criteria for SCD [3] were as follows: 1) a self-experienced consistent decline in cognitive capacity compared to a previous nor-mal cognitive status; and 2) normal sex-adjusted, age-adjusted, and education-adjusted performance on cognitive tests after standardization. In our study, SCD subjects with complaints and worry were classified as SCD in…	SCD with worry:(117) SCD without worry: (72)	SCD with worry: 65.50 (4.92) SCD without worry: 66.18 (5.10)	N/A	39	64.18 (5.7)	N/A	Female%: Controls: 56.4 SCD without worry: 59.7 SCD with worry: 70.1	In years: Controls: 13.24 (2.5) SCD without worry: 11.94 (3.02) SCD with worry: 12.67 (2.98)	Not specified		The criteria for SCD [3] were as follows: 1) a self-experienced consistent decline in cognitive capacity compared to a previous nor-mal cognitive status; and 2) normal sex-adjusted, age-adjusted, and education-adjusted performance on cognitive tests after standardization	Major psychiatric diseases, neurological conditions, and other systemic diseases that may cause cognitive impairment were excluded.		Volunteer (e.g. ad for study)	Subjects used in our study were selected from the Sino Longitudinal Study on Cognitive Decline (SIL-CODE) from March 20, 2017 to February 20, 2019 [11].	Global cognition (MMSE, MoCA-B)	No significant differences between SCD with worry and without worry. No statistical analysis conducted between controls and SCD.	Differences between participants with SCD with worry and without worry: APOE4 carriers%: p=.022 SCD without worry: 15.3 SCD with worry: 29.9 Hamilton Anxiety Scale: p<.001 SCD without worry: 3.14 (2.68) SCD with worry: 5.91 (4.42) Hamilton Depression Scale: p<.001 SCD without worry: 2.82 (3.31) SCD with worry: 5.27 (4.75)	Further studies are needed to explore whether brain network metrics could be considered biomarkers to indicate the conversion from SCD to dementia.	One limitation of our analysis was the lack of longitudinal data analysis. Whether abnormal alterations in topological priorities in SCD with worry will increase the risk of converting to MCI remains unclear. Thus, longitudinal data should be incorporated in further studies. Moreover, despite focusing on abnormal network alterations associated with worry, it may be more clinically meaningful to i…
855	Differences in Subjective Cognitive Complaints Between Non-Demented Older Adults from a Memory Clinic and the Community	Markova, Hana	2019	Czech Republic	Cross-sectional (collect data at 1 point in time)		Dichotomous (yes/no)	cognition	Questionnaire	Questionnaire of Cognitive Complaints (QPC)	85	69.2 (SD 6.7)		82	69.4 (SD 5.9)		SCD - 58 (68.2%) female, HC - 54 (65.9) female	SCD - 14.7 (2.7) years, HC -14.4 (2.9)		Geriatric Depression Scale (GDS-15) for SCD sample (3.2 SD 2.4; p<0.016), and for comparison sample (1.6 SD 1.7)	SCD included a self-experienced persistent decline in cognitive capacity within the last 5 years in comparison with a previously normal status and unrelated to an acute event and normal age-, gender-,and education-adjusted performance on standardized cognitive tests	Cognitively unimpaired individuals were not included into the SCD group if their main motivation for the consultation at the memory clinic was positive family history of dementia, but not subjective cognitive complaints. Individuals with a history of neurological disease potentially leading to cognitive impairment and disturbances in mobility (history of stroke, traumatic brain injury, neuroinfec…		Clinic patients	Patients referred to memory clinics	general cognition (MMSE); verbal memory (RAVLT 1–5, RAVLT 30); visual attention (TMT); attention (PST-D, PST-C); verbal fluency (S-VF, P-VF)	SCD and HC did not differ from each other, except for RAVLT 1–5 in which HC surprisingly performed worse (U= 2599.0, p= 0.012). Scores fo SCD were 51.9 (7.8), and for HC 48.7 (8.2).	Post hoc pairwise Mann-Whitney U tests showed that aMCI and SCD reported more depressive symptoms on adjusted GDS-15 than HV(U= 1204.5,p= 0.002, andU= 1828.5,p= 0.001, respectively), with significant differences even after Bonferroni correction for multiple comparisons (both p < 0.016), but aMCI and SCD were not significantly different from each other (U= 1402.0, p= 0.86).	Our findings support the notion that analysis of the pattern of reported QPC-SCCs seems to be more informative than the total score when evaluating the risk of non-normative cognitive decline. A com-plaint about memory change seem to be unspecific to pathological aging whereas a complaint about worse memory in comparison to peers might be one of the promising items from QPC questionnaire potentia…	- No biomarker evidence to determine what portion of their individuals SCD is really AD-related - longitudinal would be better - for HC group, not fully representative of pop because of strict criterion
5093	Memory Binding Test and Its Associations With Hippocampal Volume Across the Cognitive Continuum Preceding Dementia.	Markova, Hana	2022	Czech Republic	Cross-sectional (collect data at 1 point in time)		Dichotomous (yes/no)	Cognition	Interview	Participants with SCD (n= 50) met the published criteria for SCD (Jessen et al., 2014), including a self-experienced persistent decline in cognitive capacity within the last 5 years in comparison with the previous level and unrelated to an acute event, and performance on standardized cognitive tests within the normal range adjusting for age, sex, and education.	50	64.5 (6.3)	N/A	29	67.0 (5.3)	N/A	F%: SCD: 70.0 Controls: 72.4	years: SCD: 16.4 (2.7) Controls: 16.4 (2.5)	N/A			Exclusion criteria were history or evidence of a neurological disease with a potential impact on cognition (history of stroke, traumatic brain injury, neuroinfection, etc.); his-tory of psychiatric disease, including major depressive dis-order, bipolar affective disorder, generalized anxiety disorder, and schizophrenia; abnormal neurological examination; significant vascular-related white matter …		Other: Clinical sample and volunteers	The clinical groups (SCD and aMCI due to AD) were referred to the memory clinic by general practitioners, neurologists, and psychiatrists for subjective cognitive complaints (SCCs) reported by themselves and/or by their close informants. CN older adults were recruited from the University of the Third Age and from relatives of the patients and hospital staff	Memory (Logical memory, Rey Auditory Verbal Learning Test, Rey Osterrieth Complex Figure, BVMT-R, memory binding test), Global cognition (MMSE), attention (digit span forward, trail making trial A), working memory (digit span backward), language (Boston Naming Test, semantic verbal fluency S and animals), executive functioning (Phonemic fluency and trail making trial B), (Visuospatial function (R…	No significant differences on any of the tests.	APOE e4 allele, no significant differences. Geriatric Depression Scale: p<.01 SCD: 3.1 (2.7) Controls: 1.1 (1.5) Beck Anxiety Inventory: p<.05 SCD: 8.6 (5.5) Controls: 5.0 (5.6)	Future work should include them. Beyond that, an in-depth analysis of the associations between the MTL structures and the indexes of MBT con-fabulations might significantly contribute to validation of the most useful MBT indexes to identify subtle memory decline due to AD. The cross-sectional design of the study does not allow for tracking the changes in MBT performance over time but the longitud…	Our study was limited in several aspects that should be mentioned. The absence of specific AD biomarker evidence in the SCD groups does not allow us to determine what portion of the individuals with SCD have really entered the AD trajectory and, similarly, what portion of the CN individuals may have also AD pathology despite no subjective and objective experience of cognitive decline according to…
570	Semantic verbal fluency impairment is detectable in patients with subjective cognitive decline	Nikolai, Tomas	2018	Czech Republic	Cross-sectional (collect data at 1 point in time)		Dichotomous (yes/no)	Cognition	Interview	A self-experienced persistent decline in cognitive capacity in comparison with a previously normal status and unrelated to an acute event and normal age-, gender-, and education-adjusted performance on standardized cognitive tests. To evaluate a cognitive complaint a structured interview by an experienced clinician with the patient and caregiver was used taking into account the qualitative and qu…	61	72.1 (6.9)	61-86	93	74 (7.2)	60-89	n of males: SCD: 53/93 Control: 48/93	SCD: 15.3 (2.9) Control: 15.3 (3.4)		GDS: SCD: 2.5 (1.4) Control: 2 (2)		SCD Individuals with a history of neurological disease potentially causing brain impairment (history of stroke, traumatic brain injury, neuro infections, Parkinson disease, etc.) or psychiatric disease including depression; psychiatric medication usage, or abnormal neurological examination, including gait or movement difficulties, were not included. Patients with significant vascular changes on M…		Other: Volunteers and clinic patients	Participants with SCD were recruited and followed prospectively with annual examinations at the Memory Disorders Clinic at Motol University Hospital in Prague, the Czech Republic between 2013 and 2015. Age and education matched cognitively normal controls without cognitive complaints (NC) were chosen from the participants of a normative study of healthy aging	General cognition (MMSE) Attention and working memory (Digit Span forward and backward, Wechsler Adult Intelligence Scale–Third Edition; WAIS-III), processing speed (Digit Symbol, Wechsler Adult Intelligence Scale–Revised; WAIS-R), language (Boston Naming Test), memory (Logical Memory I, Wechsler Memory Scale-Third Edition; WMS-III), and executive functions (Prague Stroop test, and Trail Making T…	No difference found on trail making test A and B, logical memory, stroop word, dots, and color word, forward digit span, reversed digit span, digit symbol, boston naming test, MMSE, animals total, animals interval 0-30, 30-60, vegetables interval 0-30, letter K and P total and both intervals. Difference found on vegetable total: p=.002 SCD: 12.7 (3.8) Control: 14.5 (3.5) Vegetable interval 30-60:…	NC and SCD participants did not significantly differ in any listed demographic or neuropsychological characteristics	Our evidence suggests that the vegetables category (as a more difficult cate-gory) can reveal subtle cognitive changes in SCD and may be considered as a neuropsychological marker of SCD. The absence of quantitative difference in SVF ani-mals is probably due to the higher number of switches used as a compensatory strategy. According to our find-ings a use of more difficult categories (i.e., those …	The present study has several limitations that need to be addressed. It should be noted that SCD and NC part-icipants were recruited from different centers such that there might be a small amount of overlap between these two groups as a result of different recruitment method-ology applied, even though participants were paired according to demographic variables. On the other hand, neuropsychologic…
564	Brain SPECT in subtypes of mild cognitive impairment. Findings from the DESCRIPA multicenter study	Nobili, Flavio	2008	Multicenter Study in Europe	Cross-sectional (collect data at 1 point in time)		Dichotomous (yes/no)	Cognition	Interview	These patients present subjective cognitive complaints (SUBJ) but neuropsychological and neurological evaluations fail to disclose significant abnormalities. Subjects without impairment in any domain were classified as complainers.	23	67.2 (6.4)		20	71.3 (3.5)		Female%: SCC: 43.5 Control: 60.0	SCC: 10.3 (4.1) Control: 9.3 (4.5)		Hypertension%: Significantly different, no p value indicated SCC: 47.8 Control: 35.0 Clinical dementia rating: Significantly different, no p value indicated SCC: 0.71 (0.76) Control: 0 (0) No significant differences in diabetes, hypercholesterolemia, ischemic heart disease, current smoking, depression.	The inclusion criteria basically included outpatients aged 55 years or older, newly referred for cognitive complaints to a European center dedicated to the evaluation of cognitive disorders. Controls were judged to be in good health by general medical and neurological examinations, routine blood and urine assays. Mild and well-controlled medical conditions, such as hypertension and diabetes, and …	Exclusion criteria were: dementia; any somatic, metabolic (e.g., vitamin deficiency, endocrine untreated disorders, kidney, liver or heart failure), psychiatric, or neurological disorder that may cause cognitive impairment, such as cerebrovascular accidents; neurodegenerative diseases, such as Parkinson’s disease; severe head trauma; brain tumor; history of alcohol abuse; severe depression. In mo…		Clinic patients	The inclusion criteria basically included outpatients aged 55 years or older, newly referred for cognitive complaints to a European center dedicated to the evaluation of cognitive disorders. All referrals were considered, including self- or relative referral, a referral from a general practitioner, and from first-level neurological or geriatric clinics. As the DESCRIPA study did not enroll normal…	General cognition (MMSE). Due to variability among the neuropsychological protocols, the tests used to define MCI subtypes varied between centers (Patients include MCI and SCC). Memory (learning measure (1 center, 39 patients and 15 control subjects), and delayed recall ((1 center, 39 patients) measure of the Rey Auditory Verbal Learning Test, selective reminding test (1 center, 21 patients and 5…	No difference found on the MMSE, verbal learning, delayed recall, TMT A and B, and copying figures. Categorical verbal fluency: p<.001 Z scores presented SCC: 0.09 (0.90) Control: 2.05 (1.56)	Risk factors/other factors -Hypertension, n (%) Controls: 7 (35.0) All patients: 42 (52.5) SCD: 11 (47.8) Non-amnestic MCI:12 (70.6) amnestic MCI:19 (47.5) P = 0.056 1 < 2,3,4 -Diabetes Mellitus, n (%) Controls: 2 (10.0) All patients: 1 (1.25) SCD: 0 Non-amnestic MCI: 0 amnestic MCI:1 (6) -Hypercholesterolemia, n (%) Controls: 8 (40.0) All patients: 38 (47.5) SCD: 12 (52.2) Non-amnestic MCI: 9 (5…	- Further longitudinal anal- ysis will reveal the clinical outcome of MCI subtypes in relation to SPECT measures, which is important with respect to preventive and possible early therapeutic in- terventions in MCI.	The cross-sectional design of our study limits interpretation about causal mechanisms underlying cerebral hypoperfusion and MCI subtypes. The DESCRIPA study includes a 2-year follow-up and thus it will be feasible to assess the predictive value of basal SPECT toward the onset of dementia. Another limitation may be the fact that both the neuropsychological test batteries and the gamma camera diffe…
7964	The outcome of elderly patients with cognitive complaints but normal neuropsychological tests.	Nunes, Teresa	2010	Portugal	Other: Longitudinal but only cross-sectional data available		Dichotomous (yes/no)	Cognition	Interview	The “pre-MCI” group was comprised of subjects with 1) the presence of cognitive complaints; and 2) performance in all neuropsychological tests from the BLAD within the normal range	15	65.9 (7.7)	55-82	11	69.6 (5.5)	59-77	F:M SCD: 10:5 Controls: 6:5	In years: SCD: 10.4 (5.0) Controls: 9.6 (4.7)	Not specified		The control group consisted of subjects with 1) an absence of cognitive complaints; and 2) performance in all neuropsychological tests from the Battery of Lisbon for the Assessment of Dementia (BLAD) within the normal range. The “pre-MCI” group was comprised of subjects with 1) the presence of cognitive complaints; and 2)performance in all neuropsychological tests from the BLAD within the normal …	The exclusion criteria for all groups included: 1) the presence of dementia (DSM-IV-TR criteria [11]); 2)Mini Mental State Examination (MMSE) below cut-off(see below); 3) neurological and/or psychiatric pathologies that could cause cognitive impairment; 4) history of alcohol or drug abuse; 5) symptoms of severe depression (Geriatric Depression Scale>10, see below); and6) abnormal findings in the …		Other: Clinic patients and volunteers	Participants were patients consecutively enrolled ata Memory Clinic, where they underwent a standard assessment protocol, including clinical history, neuro-logical examination, neuropsychological testing, lab-oratorial evaluation, and brain imaging [10]. Control subjects were elderly volunteers, usually spouses of patients.	Attention (Digit span forward), Executive function (Verbal semantic fluency), Conceptual thinking (Raven progressive matrices, Interpretation of proverbs), Calculation (Basic written calculation), Visuo0constructional abilities (Cube copy, clock drawing), Memory (Logical memory, CVLT), Global cognition (MMSE)	Controls performed better on verbal semantic fluency and CVLT A1-A5 (Sum of evoked items in the five trials): p<.05 with controls performing better than SCD Verbal semantic fluency: Controls: 1.52 (1.17) SCD: 0.37 (1.04) CVLT A1-A5: Controls: 0.44 (0.67) SCD: -1.47 (1.36)	No significant differences on the geriatric depression scale and APOE e4 status.	Further studies with larger samples or longer follow-ups could also identify the characteristics of possible sub groups of “pre-MCI” subjects, that is, those who may deteriorate relatively fast and become demented in the next few years, those who may decline very slowly, driving the slight hippocampal atrophy observed in the present study, and those who possibly may not decline at all.	The principal limitation is the relatively small number of subjects, which possibly did not allow the demonstration of changes in neuropsychological tests scores over the 3.5 year time interval. Given that the MRI data have greater reliability than neuropsychological data, i.e., there is less variability in MRI than neuropsychological data, it is not surprising that no significant changes in neur…
1024	Subjective cognitive decline in cognitively normal elders from the community or from a memory clinic: Differential affective and imaging correlates	Perrotin, Audrey	2017	France	Cross-sectional (collect data at 1 point in time)		Dichotomous (yes/no)	cognition	Questionnaire	Cognitive Difficulties Scale, a 39-item questionnaire that requires participants to rate how often they experience particular cognitive difficulties in everyday life on a 5-point scale (from “never” = 0 to “very often” = 4).	SCD community: 35 SCD clinic: 28	SCD community: 70.8 SD 7.5 SCD clinic: 67.6 SD 7.7		35	65.6 SD 8.6		Comparison: 18 (51%) SCD community: 21 (60%) SCD clinic: 11 (46%)	comparison: 11.9 (SD 3.4) SCD community: 12.6 (SD 4.2) SCD clinic: 13.3 (SD 3.4)		APOE e4 carrier - SCDcl = 4, SCDcom = 8, Control = 7	All participants were independent in daily life, did not useany psychoactive medication, and gave informed consent tothe study. Importantly, none of the participants knew the irapolipoprotein E (APOE) genotype or florbetapir status when enrolling in the present study.	- complaint was not related to current medication taking, major psychiatric or neurologic conditions (including major depressive disorder or generalized anxiety disorder), or other medical conditions		Other: both clinic patients (SCD clinic) and community patients (general population(	Twenty-eight patients were recruited from the local memory clinic (SCDclinic), which they attended because of self-reported cognitive concerns Seventy-two participants were recruited from the community through public advertising, as they volunteered to participate in the IMAP1study	general cognition (MMSE), and neuropsychological battery that tested Processing Speed, Language, Autobiographical Memory (AM) for people, AM for events, executive function, and episodic memory (free recall)	Cognitive tests showed no group differences. Subjects in both SCD clinic and SCD community groups reported more cognitive difficulties than the control group, although they did not significantly differ from each other.	Subjects in the SCD community were significantly older than those of the control group. The three groups did not differ in terms of sex ratio, education, and APOEε4 status. Increased anxiety and amyloid b deposition were observed in both groups with high self-reported difficulties, whereas subclinical depression and (hippocampal) atrophy were specifically associated with medical help seeking.	These results further validate the concept of SCD in both community- and clinic-based groups. Yet, recruitment methods influence associated biomarkers and affective symptomatology, highlighting the heterogeneous nature of SCD depending on study characteristics.	However, it should be noted that patients included in the present study were meticulously selected for having neither major comorbidities nor cognitive deficits and were recruited from an academic memory clinic, which prevents generalization of our results to all help-seeking individuals with SCD. Although group definition was based on a global score derived from a self-rated questionnaire, compl…
959	Prospective memory on a novel clinical task in older adults with mild cognitive impairment and subjective cognitive decline	Rabin, Laura	2014	USA	Cross-sectional (collect data at 1 point in time)		Dichotomous (yes/no)	Cognition	Interview	SCD was classified in cognitively intact participants, i.e., cognitive domain scores for all three domains did not fall considerably lower (.1SD) than the mean of the robust sample, but participants exceeded an optimal cut off point for self- and/or informant-complaints. We utilized cognitive complaints items with known reliability and predictive validity for dementia (Rabin et al.,2012) to deriv…	83	81.45 (5.13)		118	80.31 (5.52)		Female%: SCD:66.7 Control:65.0	SCD: 15.11 (3.22) Control: 15.04 (3.13)	Non-white%: SCD: 28.9% Control: 37.3%	Geriatric Depressive Symptoms: P=.02 SCD: 2.13 (2.72) Control: 1.25 (1.61)	Individ-uals aged 70 and older residing in the Bronx, NY	Exclusion criteria for the EAS included severe audiovisual disturbances or medical or psychiatric conditions that interfered with the ability to complete study assessments, non-English speaking, being institutionalized, and nonambulatory status. For the current study we also excluded EAS participants with a diagnosis of dementia.		General population	Potential participants were recruited through systematic sampling from Medicare or voter registration lists for Bronx County.	Prospective Memory (They Royal Prince Alfred Prospective Memory Test, Memory for future intentions test) memory (free recall from the Free and Cued Selective Reminding Test (FCSRT), Wechsler Memory Scale–Revised (WMS- R)), language (Letter fluency, category fluency, BNT), attention ( Trail Making Test Parts A and B, WAIS-III, Block design, Digit Symbol-Coding, Digit span)	No difference is found on the prospective memory total score, time-based score, event-based score, short term score, memory for intentions screening test total score, or Free recall from the Free and Cued Selective Reminding Test. Long-term prospective memory: p=.03 SCD: 3.92 (1.79) Control: 4.68 (1.48)	Geriatric Depressive Symptoms: P=.02 SCD: 2.13 (2.72) Control: 1.25 (1.61)	In terms of additional future directions, it would be instructive to determine the specific PM processes driving low scores on the RPA-ProMem. For example, in an attempt to distinguish between attentional/executive versus automatic-reflexive processes in successful PM performance, one could inquire about how participants remember to complete the long-term RPA-ProMem tasks (e.g., whether they used…	Several limitations should be considered. Effect sizes were modest for the RPA-Pro Mem and therefore the clinical utility of this task and its ability to discriminate between various diagnostic groups will need to be demonstrated in future research. However, effect sizes tend to be smaller for studies that use naturalistic PM measurements as compared to lab-based tasks, and certain task features …
475	The Subjective Cognitive Decline Questionnaire (SCD-Q): a validation study	Rami, Lorena	2014	Spain	Cross-sectional (collect data at 1 point in time)		Dichotomous (yes/no)	cognition	Interview	Subjects who consulted a memory unit for their cognitive decline SCD-C or SCD-Clinical. Also, a population subjective decline (SCD-P) group (n= 62) comprising volunteers with normal cognition who obtained normal scores on the MMSE and M@T screening tests, and who answered “yes” to the question “Do you perceive memory or cognitive difficulties?” Although they perceived decline, they had not consul…	SCD-P: 62 SCD-C: 82	SCD-P: 56.8 (10.4) SCD-C: 67.0 (8.9) SCD-C > SCD-P p<.05		124	60.2 (9.2)	45-90	Female%: SCD-P: 58 SCD-C: 71 Control: 59	SCD-P: 11.1 (3.5) SCD-C: 10.7 (4.3) Control: 12.5 (3.8) Control > SCD-C p<.05		Hospital Anxiety and Depression-Anxiety: SCD-P: 8 (3.7) SCD-C: 7.2 (3.5) Control: 5.8 (2.9) SCD-P > Control p<.05 Hospital Anxiety and Depression-Depression: SCD-P: 4.9 (3.3) SCD-C: 5 (3.7) Control: 2.9 (2.5) SCD-P, SCD-C> Controls p<.05 Revised Personality Questionnaire of Eysenck-neuroticism scale: SCD-P: 9.5 (5) SCD-C: 11.3 (5.6) Control: 7.4 (4.7) SCD-C > Control p<.05 Geriatric Depression sc…		Subjects with any neurological diagnosis, serious or unstable medical condition, or with a diagnosis of major psychiatric disorder including schizophrenia and major depressive severe somatic disease or substance abuse were excluded.		Other: Volunteers and clinic patients	All clinical subjects and patients were recruited from two clinical centers in Barcelona: the Alzheimer’s Disease and Other Cognitive Dis-orders Unit at the Hospital Clinic, and the Memory Unit at Sant Pau University Hospital. One hundred and twenty-four cognitively healthy controls were recruited from Conex, a senior center in Barcelona. Students on the neuropsychology mas-ter’s degree program a…	General Cognition (MMSE), Temporal Orientation & Memory (Memory Alteration Test). Other tasks used but no data is shown.	MMSE: SCD-P: 28.9 (1.2) SCD-C: 27.8 (1.9) Control: 28.9 (1.2) SCD-P and Control > SCD-C p<.05 No difference was found on the mental alternation test. The optimal informant SCD-Q (TheirCog) cut-off score for determining “cognitive impairment” was7/24 with a sensitivity of 85% and a specificity of80% (AUC: 0.91). We then compared the cognitive tests scores in the SCD-C group, dichotomizing the popu…		Future longitudinal studies with biomarkers to define their predictive capacity in this population are needed. These studies will be useful to define as a function of the biomarkers and previous family history the different timeframes for SCD-subjects to develop MCI, taking into account that some studies have described that MCI conversion of subjects with subjective complaints is significantly hi…	The main limitation of this study was that we only had cross-sectional data. Therefore although the information on cognitive changes obtained with the SCD-Q referred to the perceived change over the previous two years, it could not be contrasted with a real cogni-tive measure of their change. Another limitation was that we were not able to obtain complete neuropsychological assessment for CTR and…
5141	Neuropsychological profile in the preclinical stages of dementia: principal component analysis approach.	Rivera-Fernandez, Claudia	2021	Peru	Cross-sectional (collect data at 1 point in time)		Dichotomous (yes/no)	Cognition	Interview	For the case of SCD, the criteria of the working group of the subjective cognitive decline initiative of the Alzheimer’s Association were taken into consideration: 38 persistent experience of decline in the cognitive capacity in comparison to the previous state and not related to the recent events and regular performance on standardized cognitive tests that are used to classify the MCI.	35	66.74 (7.13)	N/A	33	63.03 (5.45)	N/A	Male (n): SCD: 3 Controls: 6	In years: SCD:13.31 (2.88) Controls: 12.92 (2.63)	Not specified	No significant differences in terms of diabetes, cardiovascular disease, and frequency of exercise.	No history of alcohol and drug abuse; no previous psychiatric or neurological disease; and no severe perceptive deficits. Additionally, to include participants in the group of SCD, a question was asked about the current cognitive state regarding the previous status.			Volunteer (e.g. ad for study)	The sample consisted of 94 adults from senior citizen clubs in the city of Arequipa, Peru, with ages ranging from 55 to 84 years old.	Statistical analyses conducted across cognitive domains. Processing speed, memory, Executive functioning inhibition, executive functioning cognitive flexibility, executive functioning working memory, Visuoconstruction, and verbal fluency.			We strongly recommend delving into the cognitive profiles derived from PCA that may suggest the clinical utility of the evaluation in the memory and visuospatial domains, which could be added to studies with confirmatory biomarkers of neurodegenerative pathology.	This study has some important limitations. Firstly, since it was a cross-sectional study and based on clinical judgment for the diagnosis, there is a possibility of hav-ing wrong classifications in the study groups (controls, SCD, and MCI). Especially considering that, there is no evidence of biomarkers or neuroimaging that confirm the diagnosis or the presence of pathology. However, the diagnose…
3613	Subjective cognitive impairment: increased prefrontal cortex activation compared to controls during an encoding task	Rodda, Joanne	2009	UK	Cross-sectional (collect data at 1 point in time)		Dichotomous (yes/no)	cognition	Interview	1) self-perceived memory difficulties persistent and severe enough to seek advice from a healthcare practitioner and referral to our memory clinic; (2) performance within normal limits for age and educational level on a detailed battery of cognitive tests; (3) absence of any physical or psychiatric illness that may be responsible for the perceived memory deficit; (4) no impairment in activities o…	10	64.2 (5.6)		10	68.0 (13.5)		F/M: SCI: 5/5 Control: 6/4	SCI: 11.0 (1.6) Control: 10.1 (1.4)			For SCI: 1) self-perceived memory difficulties persistent and severe enough to seek advice from a healthcare practitioner and referral to our memory clinic; (2) performance within normal limits for age and educational level on a detailed battery of cognitive tests; (3) absence of any physical or psychiatric illness that may be responsible for the perceived memory deficit; (4) no impairment in act…	We excluded those with current psychiatric illness, diagnosis of psychiatric disorder or prescription of psychotropic medication during the previous12 months, presence of significant physical illness, left-handedness/ambidexterity, insufficient understanding of verbal explanations or written information given in English, and presence of contra-indications to fMRI scanning (including pacemakers, r…		Other: Clinic patients and volunteer	Participants with SCI were recruited from the Derwent Memory clinic in Essex, UK. Patients are referred by general practitioners or from secondary care; referrals from secondary care are received primarily from psychiatrists, neurologists, or care of the elderly physicians. Control participants were recruited from a previous study	General cognition (Cambridge Cognitive Examination, MMSE), Premorbid intelligence (National Adult Reading Test) Encoding and Recognition (Encoding and Recognition tasks)	No significant differences were found between both groups on any cognitive measures, CAMCOG, MMSE, New learning, Attention, NART, encoding, and recognition (Corrected recognition rate, hit rate, False alarm rate, bias rate, the false recognition rate for lures.)	No significant differences between groups in age, gender, or education.	population-based longitudinal studies with larger numbers of participants may help to determine whether the observed activation changes are associated with early AD neuropathological processes or other unrelated factors.	People with SCI are likely to represent a heterogeneous group, and the sample size of 10 participants in each group in this study is relatively small. It is possible that power was insufficient to detect additional activation differences; similarly, statistically significant differences in scores on cognitive and behavioural measures may have been observed with a larger group size. We based our d…
434	Subjective cognitive impairment: functional MRI during a divided attention task	Rodda, Joanne	2011	UK	Cross-sectional (collect data at 1 point in time)		Dichotomous (yes/no)	cognition		1) self-perceived memory deficit persistent and severe enough to seek advice from a healthcare practitioner and referral to secondary services 2) memory complaint perceived as a clear decline from previous memory performance and not a lifelong or longstanding non-progressive deficit. 3) Performance within normal limits for age and educational attainment on a detailed battery of cognitive tests 4)…	11	64.6 (5.5)		10	68.0 (13.5)		F/M: SCI: 5/6 Control: 6/4	SCI: 10.9 (1.51) Control: 10.1 (1.4)			3) Performance within normal limits for age and educational attainment on a detailed battery of cognitive tests 4) absence of any physical or psychiatric illness 5) normal activities of daily living 6) absence of MCI or dementia Controls reported normal memory function.	General exclusion criteria were the presence of current psychiatric illness, diagnosis of a psychiatric disorder or prescription of psychotropic medication during the previous 12 months, significant current physical illness, left-handedness, communication needs that could not be accommodated, and presence of contra-indications to fMRI scanning.		Other: Volunteers and clinic patients	Participants with SCI were recruited from the Derwent Memory Clinic which receives referral from general practitioners or secodnary care, controls recruited as part of a previous study	General cognition (MMSE, Cambridge Cognitive Examination), Memory (Logical Memory Test, Wechsler Memory Scale III), premorbid intellectual functioning (National Adult Reading Test), Attention, visual ability and processing speed (Trail Making Test A and B) Phonemic and semantic fluency (Letter and ideational fluency), language (Naming), divided attention (Divided attention paradigm)	No significant differences on any of the cognitive tasks performed or the test of divided attention in terms of reaction time and accuracy.	No significant differences were found in terms of age, gender, and education	larger studies with longitudinal follow-up will help to further elucidate the nature of the relationship between SCI, functional brain changes and incident AD.	We studied a clinical population sample with self-perceived memory deficits prompting presentation to a memory clinic, which may be unrepresentative of the general population. People with SCI are likely to represent a heterogeneous group, and the sample size of 10 and 11 participants in each group for the fMRI study is small. This may have a negative effect on the sensitivity to detect activation…
29176	Neuropsychological prediction of dementia using the neuropsychological test battery Vienna â€“ A retrospective study	Rosas, Anna	2022	Austria	Longitudinal (collect data over time)	12 months, and then within 48 months after	Dichotomous (yes/no)	Cognition	Interview	This study is a prospective cohort study encompassing consecutive, community-dwelling patients complaining of cognitive problems who were examined in the memory outpatient clinic for assessment of possible cognitive impairments. SCD was diagnosed by the criteria of Jessen et al.	42	66	50-86	46	61	51-76	M/F: SCD: 21/21 Controls: 30/16	SCD: 12 (8-22) Controls: 12 (6-24)	N/A		Only patients who perÂ­formed the extended version of the NTBV at the first examination were considered in this study. The participants had no history of cerebral vascular pathology or severe head injury and were not diagnosed with AD-dementia at the first examination. In addition, they had no current psychiatric diagnosis and no medical condition that would lead to severe cognitive impairments. …	didn't report	None but groups differed in sample sizes at follow up due to change in diagnosis.	Clinic patients	Not clearly specified where HC were recruited from.	Attention (AKT, Digit Symbol, TMT B, C.I. Symbols), Language (SWT, BNT), Memory (VSRT), Executive functioning (TMT A, PWT, 5 Point, Stroop, planning Maze, interference C.I.)	At the first examination, no significant differences between the HC and SCD groups could be shown except for SWT. Looking at the second examination, there were no significant differences between diagnostic groups HC and SCD except for the NTBV scores Planning Maze Test (pâ‰¤ 0.01) and Planning Maze Test total/time (p < 0.05).	Beck Depression Inventory II: no sig differences: SCD: 8 (0-31) Controls: 2 (0-29)	Despite the limitations, one of the strengths of the study is the rather large sample size, which covered a range from cognitively healthy to cognitively impaired. Furthermore, all patients received a thorough neuropsychoÂ­logical examination. Therefore, detailed data and accurate diagnoses were provided.	While interpreting the results of the study, some limitations should be considered. The results cannot be extended to the general population due to the selective sample, which consisted solely of people who were referred from a doctor or actively made an appointment because of cognitive complaints. Moreover, there is no information about cognitive training or other treatments to maintain cognitiv…
270	Depressive Symptoms are the Main Predictor for Subjective Sleep Quality in Patients with Mild Cognitive Impairment--A Controlled Study	Seidel, Stefan	2015	Austria	Cross-sectional (collect data at 1 point in time)		Dichotomous (yes/no)	cognition	Interview	Subjective cognitive impairment (SCD) patients (all mean z-scores of each neuropsychological test were greater than−1.5 SD) (1) self-experienced persistent decline in cognitive capacity in comparison with a previously normal status and unrelated to an acute event and (2) normal age-, gender-, and education-adjusted performance on standardized cognitive tests, which are used to classify mild cogni…	26	65.7 (8.8)		75	68.4 (11.8)		F:M SCD: 16:10 Control: 29:46	SCD: 12.9 (3.6) Control: 13.0 (3.9)	likely all Austrian	Regular sleep medication (%): SCD: 27 Control: 0 Pittsburgh Sleep Quality Index: SCD: 6.0 (3.9) Control: 4.3 (2.8) Beck Depression Inventory: SCD: 9.0 (6.4) Control: 5.0 (5.3) Epworth Sleepiness Scale: SCD: 8.0 (4.0) Control: 6.9 (3.2)		Patients were excluded from the study if any of the following conditions applied: (i) evidence of stroke as determined by neuroradiological and clinical examination, (ii) history of a traumatic head injury, (iii) current psychiatric diagnosis according to ICD-10, however,patients with (sub-) depressive symptoms were included because (sub-) depressive symptoms often occur in elderly patients, (iv)…		Clinic patients	Between February 2012 and May 2014 all consecutive patients at the outpatient department for memory disorders, who had either been referred by a neurologist or visited for a follow-up exam, underwent a semistructured interview covering general medical history, a neurological exam and a detailed neuropsychological test.	General cognition (MMSE)	No difference on the MMSE was found between SCD and controls	The MMSE score was inversely correlated with age (p<.001) and directly correlated with the years of education (p<.001). Linear regression analysis showed that the age (p<.001) and years of education (p<.001) were significant predictors for the MMSE score, meaning that higher age predicated a lower MMSE score and a higher number of years of education predicated a higher MMSE score. No difference w…	Future longitudinal studies including objective measurements of sleep variables should clarify the relationship of mood disorders, subjective cognitive decline, and sleep.	Our study is limited by the lack of objective sleep parameters (actigraphy and/or polysomnography) and therefore we cannot fully rule out sleep-disordered-breathing or periodic limb movements during sleep in our sample. The PSQI relies entirely on self-report, but the problem of sleep misperception with an overestimation of sleep onset latency by MCI patients has recently been highlighted althoug…
724	Attention capacity and self-report of subjective cognitive decline: a P3 ERP study	Smart, Colette	2014	Canada	Cross-sectional (collect data at 1 point in time)		Dichotomous (yes/no)	cognition	question	“Are you concerned or worried that you are experiencing significant decline in your thinking abilities, more than just normal aging?”	17	69.47 (2.38)		23	69.61 (3.37)		HC: 13M/10F SCD: 5M/12F	HC: 17 (4.20) SCD: 16.53 (2.55)		WAIS-IV test of premorbid function comparison: 111.87 (SD 10.73) SCD: 114.29 (SD 12.55) Total Complaints (max = 118) comparison: 21.22 (SD 12.77) SCD: 42.29 (SD 15.00) BFI-Neuroticism scale comparison: 19.30(SD 5.09) SCD: 21.71(SD 5.03) AMAS, elderly version (T-Scores) Total comparison: 40.83 (SD 8.70) SCD: 47.76 (SD 7.58)	Healthy older adults ages 65-80 were recruited. Included individuals self-identifying as having SCD or as being a healthy control.	ruled out individuals with dementia or amnestic MCI using		Volunteer (e.g. ad for study)	recruited through radio and print media in response to a local university press release regarding an intervention-based study examining cognitive training in non-demented, healthy older adults.	WAIS-IV (weschsler adult intelligence scale); TEA (test of everyday attention); TMT (trail making test); SCWT (stroop color-word test); BNT (boston naming test); COWAT (controlled oral word association test); WMS-IV (weschsler memory scales-4th ed); RCFT (rey complex figure test); MIST (memory for intentioins test); CDT (clock drawing test); TOL-DX (tower of london-drexel version); TOP-J (test of…	Groups did not differ on demographic variables, estimated cognitive reserve, or clinical neuropsychological testing. However, self-identifying as having SCD predicted clear differences in the P3 event-related potential in response to an attention control task, over and above any contributions from mood, anxiety, or neuroticism. After controlling for these confounding variables... we found that P3…	Of most relevance to our hypothesis, there was a main amplitude effect of group [F(1, 38) = 8.31, p = .006, partial eta squared = .180], with the group difference remaining reliable at each of the 3 sites [F(1,38) = 6.84, 6.79, and 7.20, p = .013, 013, and .011, for Fz, FCz, and Cz respectively]. The SCD group also scored signif- icantly higher on symptoms of anxiety (F(1,38)=6.91, p=0.012), spec…	Results suggest that using direct neural measures of information processing might be useful where standardized clinical tools are insensitive in those with SCD	Although [rigorous multi-step screening methods] resulted in a much smaller sample size than the large multi-center longitudinal studies typically published in this area, the current approach of specific and prospective recruitment resulted in a more homogenous sample of individuals with SCD, with greater internal validity to test the primary experimental question. This is a cross-sectional desig…
726	The impact of subjective cognitive decline on Iowa Gambling Task performance	Smart, Colette	2015	Canada	Cross-sectional (collect data at 1 point in time)		Dichotomous (yes/no)	cognition	question	“Are you concerned or worried that you are experiencing significant decline in your thinking abilities, more than just normal aging?"	17	69.47 (SD 3.38)		25	69.88 (SD 3.36)		comparison: 15 M, 10 F SCD: 5 M, 12 F	comparison: 16.92 (SD 4.07) SCD: 16.53 (SD 2.55)		WAIS-IV TOPF: comparison = 111.44 (SD 10.81) SCD = 114.29 (SD 12.55) p = 0.44 Total complaints (max_x0002_118): comparison = 21.92 (SD 12.52) SCD = 42.29 (15.00) p=0.00 GDS-cognitive (max_x0002_=4): comparison = 0.36 (SD 0.64) SCD=1.71 (1.40) p=0.00 GDSc-noncognitive (max_x0002_26) comparison = 3.00 (SD 2.92) SCD = 4.59 (4.14) p=0.15 AMAS-E (Tscores) Total: comparison 40.64 (SD 9.10) SCD = 47.76 …	1. self-experienced persistent decline in cognitive capacity in comparison with a previously normal status and unrelated to an acute event 2. normal age, gender, and education-adjusted performance on standardized cognitive tests, which are used to classify mild cognitive impairment (MCI) or prodromal Alzheimer’s disease (AD)	1. MCI, prodromal AD, or dementia 2. can be explained by a psychiatric or neurologic disease (apart from AD), medical disorder, medication, or substance use		Volunteer (e.g. ad for study)	Eligible individuals were recruited through radio and print media in response to a local university press release as well as emails sent to relevant LISTSERVs and flyers in the community.	cognition + learning + decision-making (Iowa Gambling Task)	The groups did not differ on clinically normed scores on the IGT. However, the groups did differ in the specific decks chosen as they progressed through the task, with the SCD group choosing the advantageous, high loss-frequency deck (Deck C) more often toward the end of the task. The PVL model explains the difference in deck choices between groups as being because of an underlying difference in …	-GDSc-cognitive (max 􏲠 4) HC: 0.36 (0.64) SCD: 1.71 (1.40) F =17.76 p=0.00􏲣 d=1.30 -AMAS-E (Adult Manifest Anxiety Scale, Elderly Version) Physiological anxiety HC:38.88 (6.61) SCD:47.06 (6.36) t=15.97 p=0.00*􏲣 d= 1.23 Fear of aging HC:44.72 (8.68) SCD: 52.18 (8.28) t=7.75 p= 0.01* d=􏲣 0.86 Total HC: 40.64 (9.10) SCD: 47.76 (7.59) t=7.06 p=0.01* d= 􏲣 0.82 􏲣 *p<􏰜.05	-should consider implementing the current analyses within a longitudinal design to further probe the diagnostic and prognostic utility of the IGT in detecting pathologic cognitive decline in older adults. -should also consider incorporating naturalistic assessments of decision making and assessing their relationship to IGT performance. -ncorporating individuals from the MCI and DAT populations wo…	Although as many as 60% of individuals with SCD may decline to MCI and DAT, 40% do not decline. Given that the current study is cross-sectional in nature, it remains an open question as to the proportion of participants in our SCD sample who might decline over time. Thus, any prognostic value of the current findings is limited, and future studies should consider implementing the current analyses …
113	Prevalence and prognostic value of CSF markers of Alzheimer's disease pathology in patients with subjective cognitive impairment or mild cognitive impairment in the DESCRIPA study: a prospective cohort study	Visser, Pieter	2009	Multi-center study in Europe	Longitudinal (collect data over time)	Patients with SCI or MCI were invited for annual follow-up assessments for up to 3 years.	Dichotomous (yes/no)	cognition	Interview	Patients without impairments according to every test were classified as having SCI	60	66.0 (7.9)		89	67.1 (6.4)		Female%: SCI: 48% Control: 54%	SCI: 11.8 (4.1)		Clinical Dementia Rating Sum of Boxes: SCI: 0.7 (0.7) Depression%: SCI: 13% Carrier of APOE e4: SCI: 53%	Inclusion criteria were age 55 years or older and being newly referred for the assessment of cognitive complaints.	Exclusion criteria were a diagnosis of dementia or any somatic, psychiatric, or neurological disorder that might have caused the cognitive impairment. Exclusion criteria for the control group were: age younger than 55 years; history, symptoms, or signs of cognitive, psychiatric, or neurological disorders; and a mini-mental status examination (MMSE) score below 27.		Other: Volunteers and clinic patients	Patients were recruited at 20 memory clinics across Europe between January 2003, and June 2005. The control group comprised patients who were having knee or hip surgery and the spouses of patients.	General cognition (MMSE), Memory (Rey Auditory Verbal Learning test, word list of the CERAD test battery), langyage (1-min verbal fluency for animals), executive function and attention (TMT A and B), visuoconstruction (Copy test of the Rey-Osterrieth complex figure, CERAD figures). Controls only completed the MMSE. Longitudinal data included memory performance, MMSE, and cognition.	No difference found on the MMSE. Patients with SCI who did not have a CSF AD profile had a statistically significant improvement in memory at follow-up slope= 0.15 (95% CI 0.02 to 0.28) p<.05 but not significant after correction for multiple testing. Other measures, MMSE, cognition, memory did not show significant change over time regardless of CSF AD profile at baseline.		Longer follow-up is needed to assess whether all patients with a CSF AD profile eventually progress to AD-type dementia. Because our study was done in a memory clinic setting, our fi ndings need to be replicated in other settings.	A limitation of this study is the relatively short follow-up period. Another limitation was the way in which we recruited the controls. First, we did not use neuropsychological tests to select controls, although the prevalence of a CSF AD profile in our control group was similar to that reported in studies that used neuropsychological tests to select controls. Second, the controls were selected f…
39443	Developing a Danish version of the LASSI-L testâ€“ reliability and predictive value in patients with mild cognitive impairment, mild dementia due to AD and subjective cognitive decline	Vogel, Asmus	2022	Denmark	Cross-sectional (collect data at 1 point in time)	Na	Dichotomous (yes/no)	Cognition	Interview	The SCD patients fulfilled the criteria presented by the SCD Initiative (SCD-I) working group (Jessen et al., 2014): 1) They had SCD unrelated to an acute event; and 2) they had normal age-, gender-, and education-adjusted performances on standardized cognitive tests (one performance below expectation was accepted). The patients had all been referred to the Memory Clinic for a diagnostic evaluati…	17	63.1 (7.0) p<.05	at least 45 years of age	30	68.5 (7.6)	at least 45	M/F: SCD: 5/12 Controls: 16/14	SCD: 14.9 (1.9) Controls: 15.4 (2.3)	Ethnic Danes	GDS-15: p<.05 SCD: 2 Controls: 0	All participants had to be at least 45 years and have Danish as their native language.	Exclusion criteria for the three groups were: 1) presence of (other) neurological, somatic, or psychiatric disorders that could significantly affect cognition; 2) alcohol or substance abuse; and 3) use of medication known to affect cognition. The Geriatric Depression Scale with 15 items ) and a cutoff score of â‰¥5 was applied to screen for depression.	NA	Other: Volunteer and clinic patients	SCD were recruited from the Memory Clinic at the Danish Dementia Research Center. Controls were volunteers	Global cognition (MMSE and Addenbrooke's Cognitive Examination (ACE)), Memory (LASSI)	Controls performed better on Cued Recall A1 than SCD of the LASSI. No other significant differences reported.	GDS-15: p<.05 SCD: 2 Controls: 0	NA	An important limitation was the small number of participants in the three groups. The results describing reliability and convergent validity which was conducted in a combined patient group seem valid, but studies with more participants with more participants would be ideal to test the discriminative validity of the test in the subgroups. The (relatively small) number of SCD patients, may have had…
71	Regionally specific atrophy of the corpus callosum in AD, MCI and cognitive complaints	Wang, Paul	2006	USA	Cross-sectional (collect data at 1 point in time)		Dichotomous (yes/no)	cognition	Interview	The CC group included 28 participants who had significant cognitive complaints but performed within normal limits on neuropsychological testing including memory measures.	28	73.0 (6.4)		50	71.9 (5.3)		M/F: CC: 12/16 Control: 22/28	CC: 16.9 (2.8) Control: 16.0 (2.7)		Dementia Rating Scale: CC: 141.3 (2.5) Control: 141.1 (2.5)	No participants were taking CNS active medications likely to affect cognition. None had significant white matter lesions based on a review of their MRI scans by a board-certified neuroradiologist (ACM).	Exclusion criteria included any uncontrolled confounding medical, psychiatric, or neurological condition(other than MCI or AD), a history of head trauma with more than a 5-min loss of consciousness, a current or past history of substance abuse or dependence, any factors contraindicatingMRI scanning, and left-handedness. Prospective participants were also excluded if they were clinically depressed…		Other: Volunteers and clinic patients	Participants (n= 128) were recruited from our medical center's Geropsychiatry and General Internal Medicine clinics and from the community through flyers, talks, and newspaper advertisements.	General cognition (MMSE), Memory (California Verbal Learning Test) Data unavailable for 11 controls	No difference found on the MMSE or the CVLT		Future work involving larger samples of older adults inthe CC group should yield further information regarding the extent and significance of the subtle atrophic changes that may be occurring in patients with only subjective evidence of cognitive disturbance. Also, longitudinal research involving the early AD, MCI, and CC groups will help determine the onset and progression of these callosal chan…
2304	Balance and Mobility Performance along the Alzheimer's Disease Spectrum	Yoon, Bora	2020	South Korea	Cross-sectional (collect data at 1 point in time)		Dichotomous (yes/no)	cognition	Interview	Inclusion criteria for participants in the SCD group were those established by the SCD Initiative Working Group [1] as follows:1) self-experienced persistent decline in cognitive capacity in comparison with a previously normal status and unrelated to an acute event; 2) normal age-, gender-, and education-adjusted performanceon standardized cognitive tests, which are used to classify MCI or prodro…	96	68.8 (7.7)		71	66.2 (7.8)		Female%: SCD: 56.3 Control: 69.0	<.001 SD: 8.8 (5.2) Control: 13.1 (4.0)		No difference in hypertension, diabetes, dyslipidemia, coronary artery disease. No difference in BMI, Hand grip, gait speed, sarcopenia, forearm circumference, calf circumference, In body muscle, in body fat, in body waist/hip ratio, Mini Nutritional assessment. No difference on Neuropsychiatry Inventory, the Blessed Dementia Scale-Activities of Daily Living, Clinical Dementia Rating, and clinica…	In addition to the inclusion and exclusion criteria established by the KBASE, Inclusion criteria for participants in the SCD group were those established by the SCD Initiative Working Group [1] as follows:1) self-experienced persistent decline in cognitive capacity in comparison with a previously normal status and unrelated to an acute event; 2) normal age-, gender-, and education-adjusted perfor…			Other: Another study cohort	This study was a cross-sectional design, based on the validation cohort of the Korean Brain Aging Study for the Early Diagnosis and Prediction of AD	General Cognition (CERAD, MMSE, Short Blessed Test) Other tests used but data not shown, possible to be supplementary	No difference on the MMSE or Short Blessed Test. CERAD: p<.001 SCD: 0.17 (0.43) Control: 0.55 (0.43)			The present study has several limitations. First, measuring balance is fundamentally limited, withno canonical method allowing precise assessment. However, we performed the TUG and OLST tests three times to minimize errors. Previous studies reported that conventional gait and balance tests might not be sufficiently accurate to detect subtle MCI-associated motor impairments [52] but that dual-task…
5834	Minor neuropsychological deficits in patients with subjective cognitive decline.	Wolfsgruber, Steffen	2020	Germany	Cross-sectional (collect data at 1 point in time)		Other: Both	Cognition	Question	SCD patient group was defined by the presence of subjectively self-reported de-cline in cognitive functioning with concerns as expressed to the physician of the respective memory center and a test performance of better than−1.5 SDs below the age-, sex-, and education-adjusted normal performance on all subtests of the Consortium to Establish a Registry for Alzheimer’s Disease(CERAD) neuropsycholog…	240	71.1 (5.72) p<.05	At least 60 years old	209	68.7 (5.25) p<.05	At least 60 years old	Female%: p<.05 SCD: 48.3 Controls: 57.4	SCD: 14.8 (3.06) Controls: 14.8 (2.76)	Not specified	APOE e4 genotype in percentages: p<.05 SCD: 32.4 Controls: 19.8	All participants were required to be≥60 years of age. Further requirements were fluent German language skills, capacity to provide informed consent, and presence of a study partner. Recruitment started in 2015 and, at the time of data extraction for the present study (October 2018), was still ongoing.	The main exclusion criteria for all groups were conditions clearly interfering with participation in the study or the study procedures, including significant sensory impairment. The following medical conditions were considered exclusion criteria: current major depressive episode, major psychiatric disorders either at baseline or in the past (e.g., psychotic disorder, bipolar disorder, substance a…		Other: Clinic patients and volunteers	We recruited the HC group by local newspaper advertisement explicitly asking for individuals who felt healthy and without relevant cognitive problems. SCD recruited clinically	5 cognitive domains explored. Memory, language, executive functioning, working memory, and visuospatial abilities. Global cognition also assessed.	Age- and sex-adjusted comparisons of cognitive domain scores (analysis of covariance) revealed significantly lower performance of similar magnitudes in MEM, EXEC, LANG, and the global performance scores (Cohen d = 0.2–0.5,p<0.05) in the SCD group compared to the HC group (figure 1). No significant group differences were found for WM and VIS. The addition of APOE status as a covariate did not alte…	The addition of APOE status as a covariate did not alter these results, and no main effects of APOE status were observed.		This study is not without limitations. As mentioned, longitudinal data will be needed to more thoroughly test some of the aforementioned assumptions concerning the benefits of the SCD concept and domain-specific cognitive outcomes in clinical trial conceptualization. However, because DELCODE is a relatively new study, we had to rely on cross-sectional baseline data for the present analysis. Once …
2175	Relationship of subjective and objective performance indicators in subjective cognitive decline	Mulligan, Bryce	2016	Canada	Cross-sectional (collect data at 1 point in time)		Other: both: dichotomous + continuous	cognition	Questionnaires	Individuals were classified based on their response to a one-item, yes/no question asking about significant worry or concern regarding a perceived decline in thinking abilities more than normal aging. Those endorsing in the affirmative were classified as having SCD. Participants completed a number of measures from which a 92-item “complaints index” was derived by se-lecting individual items that …	16	69.56 (3.46)		25	69.88 (3.36)		M/F: p=.028 SCD: 4/12 Control: 15/10	years: SCD: 16.44 (2.61) Control: 16.92 (4.07)			These include (a) self-experienced persis-tent decline in cognitive capacity more than normal aging; (b) performance within normal limits on demographically normed clinical neuropsychological measures used to classify MCIand prodromal AD; (c) no current MCI, prodromal AD, or dementia; and (d) symptoms not explained by a concomitant neurologic or other medical disease, medication, or substance use.	Other exclusion criteria included individuals with a positive neurologic history (e.g., traumatic brain injury, stroke, neurodegenerative disease) as well as those who could not communicate in English, had no reliable informant(i.e., one with 6 to 10 hours per week of close contact with the participant), could not undergo structural MRI scanning (for a separate analysis), and could not participat…		Volunteer (e.g. ad for study)	Eligible individuals were targeted through radio and print media in response to a university press release, as well as flyers distributed throughout the community and emails sent to relevant lists.	Decision making & Cognitive interference (Multi-source interference task (MSIT)) semantic fluency (Category fluency), Visual attention and task switching (Trail making task), Interference (Stroop), IQ (WAIS-IV Test of Premorbid Function)	Test scores did not differ between SCD and control groups. There were no group differences between SCD and HC groups in mean Reaction Time (RT) on the MSIT. Age-adjusted accuracy was significantly reduced in the SCD group relative to HCs F(1,39)=7.93,p=.008. Age-adjusted RT IIV was also significantly elevated in the SCD group relative to the HC group,F(1, 39)=9.84,p=.003. Further, across the enti…	The two groups did not differ significantly in age, years of education, or estimated premorbid function, factors that could affect cognitive reserve. Geriatric Depression Scale (GDS): p=0.016 SCD: 6.50 (4.90) Control: 3.32 (3.22) Further analysis indicated that the difference between them on GDS was driven by the endorsement of the cognitive complaints items (i.e., those included in the complaint…	This would be an important consideration for future studies, given re-cent research suggesting that some very specific complaints are more predictive of objective impairment than others, including those beyond the memory domain. the current findings, though implemented in a rigorously controlled, internally valid design, warrant further replication in larger samples with more demographically vari…	First, the items used in our study, derived from commonly used measures in the literature, were largely restricted to self-appraisals of memory functioning. this restriction in complaint content, along with sample size, precluded more fine-grained analysis to ascertain whether specific items— or nonmnestic cognitive domains— had sensitivity and specificity in separating those with SCD from health…
1012	Facial emotion recognition in patients with subjective cognitive decline and mild cognitive impairment	Pietschnig, Jakob	2016	Austria	Cross-sectional (collect data at 1 point in time)		Other: dichotomous (?) - not specified	cognition	clinical assessment	Did not specify in methods	68	68.96 (7.51)		138	66.49 (10.49)		SCD: 29 female Control: 89 female		likely all austrian		Patients were recruited from the Vienna Conversion to Dementia Study, a prospective cohort study at the Medical University of Vienna. In all, 137 patients (SCD and MCI) contacting the memory clinic for assessment of perceived cognitive problems and 138 healthy controls were recruited.	This procedure was necessary to exclude participants meeting the following criteria: (i) participants suffering from neurological diseases (e.g. epilepsy, stroke); (ii) current psychiatric disorders; (iii) substance abuse; (iv) history of severe head injury; (v) substantial physical illness (e.g. cardiovascular diseases).		Other: clinic patients + healthy volunteers	SCD: memory clinic Control: senior citizen community meetings and through advertisements in hospitals and at general practitioners	general cognition (MMSE) Attention (AKT - Alterskonzentrations test (geriatric alertness test), digit symbol test, TMTB, symbol counting) Executive functions - interference (stroop test and interference) Executive functions - lexical verbal fluency (PWT - phonematic verbal fluency) Executive functions - planning and nonverbal fluency (five-point test, maze test, TMT A) Language (SWT - semantic ve…	No sig effect b/w controls and SCD -large significant effect between controls and the aMCI group (p = 0.001; d = −0.83) but not SCD and non-aMCI groups (p = 1.0; d = −0.15 and p = 0.065; d = −0.46, respectively), although effect sizes showed higher performance of controls. -the SCD group differed significantly from aMCI (p = 0.021; d = −0.65) but not non-aMCI (p = 0.736; d = −0.30).	Patients and controls differed significantly from each other in emotion recognition performance (F(3, 271) = 6.09; p = 0.001).	In all, we demonstrated in the present study substantial differences in FER performance between patients showing SCD, non-amnestic, and amnestic mild cognitively impaired patients, as well as healthy controls. These differences were substantial and FER impairment was observed to be more severe in groups with more severe neurological deficits. These findings can be interpreted as evidence for emot…	-it should be recognized that SCD and MCI patients in the present study may likely have been affected from quite different forms of underlying cerebral pathology. Since no neuroimaging data about such differences were available in the present study, more fine-grained assessment of conceivable effects of the differing pathology was not possible. - small sample sizes
3140	Utility of the NIH Toolbox for assessment of prodromal Alzheimer's disease and dementia	Hackett, Katherine	2018	USA	Cross-sectional (collect data at 1 point in time)		Dichotomous (yes/no)	Cognition + memory	Interview	Diagnosis of subjective cognitive decline (SCD) required self-reported decline in memory over the past year according to a standardized questionnaire paired with expressed concern about cognitive difficulties to the clinician, in the absence of objective evidence of impaired cognition.	46	62.9 (11.2)	34-80	129	52.5 (12.0)	27-82	% female: Control: 55% SCD:63%	Control: 15.9 (1.0) SCD: 15.6 (1.0)	% white: Control: 62 SCD: 72		The sample included patients with a range of cognitive conditions from those with a family history of ADand no cognitive complaint seeking risk assessment for early intervention to those with advanced cognitive decline.			Clinic patients	Participants provided informed consent for the IRB-approved Comparative Effectiveness Dementia &Alzheimer’s Registry at Weill Cornell Medicine/NewYork-Presbyterian Memory Disorders and Alzheimer’s PreventionClinic	Many cognitive measures mentioned, however only one is used to compare SCD with control. Global cognition (MMSE)	MMSE: p value indicated unclear as to which intergroup differences are significant. Control: 29.5 (0.8) SCD: 29.4 (1.4)		A future research direction will be validation of the NIHTB-CB in longitudinal assessment and with AD biomarkers, including positron emission tomography, cerebrospinal fluid amyloid, and tau scans[39]. Future studies and accumulation of normative data within a diverse population, including low education groups, will enable identification and dissemination of cut-scores for more efficient classifi…	A limitation of this study includes the relatively low agreement rate for the classification of MCI. Another limitation resulting from our observational design includes a cohort with diagnostic groups of varying sample sizes.
29290	Exploring Network Properties Across Preclinical Stages of Alzheimerâ€™s Disease Using a Visual Short-Term Memory and Attention Task with High-Density Electroencephalography: A Brain- Connectome Neurophysiological Study	Lazarou, Ioulietta	2022	Greece	Longitudinal (collect data over time)	3 years	Dichotomous (yes/no)	Cognition + memory	Interview	Determined during interview. SCD group met IWG-2 Guidelines [118] as well as the SCD-I Working Group instructions [119]. More specifically, the criteria for recruiting SCI participants were in accordance with the latest suggestions proposed by the SCD-I Working Group. the identification of SCD participants further included self-perceived memory decline compared to other cognitive functions and in…	17	66.82 (8.20)	Over 60	21	62.62 (13.86)	Over 60	M:F SCD: 6:11 Controls: 8:13	Education: SCD: 12.76 (4.77) Controls: 14.70 (5.32)	N/A	NA	Additional inclusion criteria for the SCD and HC subjects were to have a normal general medical, neurological, and neuropsychological examination.	Exclusion criteria included 1) severe psychiatric, physical, or other neurological disorder illness or any other somatic disorder which may cause cognitive impairment, 2) history of alcohol or drug and use of neuromodifying drugs except cholinesterase inhibitors or memantine for the AD patients, and 4) left handedness.	NA	Clinic patients	In total 80 participants were recruited from the memory & dementia clinic of the 1st Department of Neurology, U.H. AHEPA, Aristotle University of Thessaloniki, Greece	Global cognition (MMSE, FRSSD, FUCAS), Attention (TMT-B), Memory (RBMT, ROCFT, RAVLT), executive functioning (FAS).	No significant differences on FRSSD, FUCAS, FAS, and RAVLT. All significant differences reported at Fu. MMSE: p<.05 SCD: 27.38 (1.38) Controls: 28.08 (2.19) Trail-B: p<.05 SCD: 186.69 (62.96) Controls: 166.10 (49.69) ROCFT copy: p<.05 SCD: 30.28 (2.59) Controls: 31.38 (2.59) ROCFT delayed: p<.05 SCD: 14.38 (7.79) Controls: 16.22 (7.46)	No significant differences on the neuropsychiatric inventory NPI.	a possible future extension of this study could be the verification of the presented results in a larger sample including more participants from each stage. future longitudinal stud- ies should focus on follow-up assessment of brain network properties on SCD subjects. future studies could also explore A_x0003_ markers or PIB-PET at baseline to investigate if they had any biomark- ers of AD (i.e.,…	The subject number was limited especially for AD, therefore raising concerns on whether the results might be biased by the small sample size. Moreover, future studies could also explore A markers or PIB-PET at baseline to investigate if they had any biomarkers of AD (i.e., cerebrospinal fluid amyloid or tau) or any information on the atrophy (like medial temporal lobe atrophy) or white matter hyp…
994	Face-Name Associative Recognition Deficits in Subjective Cognitive Decline and Mild Cognitive Impairment	Polcher, Alexandra	2017	Germany	Cross-sectional (collect data at 1 point in time)		Dichotomous (yes/no)	cognition + memory	Questions	normal cognitive performance (defined as: all CERAD Plus subtests within 1.5 SD; Mini-Mental-State Exam (MMSE) score ≥ 28) and by self-experienced cognitive decline with worries. “Do you feel like your global cognitive performance has become worse?”(possible answers: yes/no); “Does this worry you?” (possible answers: yes/no) The same procedure was done for memory	32	67.97 (SD 8.51)		28	67.46 (SD 8.12)		comparison sample m/f: 12/16 SCD sample m/f: 19/13	comparison sample: 14.54 (SD 3.12) SCD sample: 14.25 (SD 2.82)		Comparison Sample GDS and CERAD Total Score: 0.68 (SD 1.44) and 89.57 (SD 5.72) SCD Sample GDS and CERAD Total Score: 3.26 (SD 2.44) and 87.06 (SD 6.18)	61 patients (>50 years) who were referred to the memory clinic because of self or informant reported cognitive deficits and 28 healthy individuals (meanage: 67.46, SD = 8.12) were included in this study HC individuals were included if they were above the age of 50, reported age-appropriate cognitive functioning and negated self-experienced, worrisome cognitive decline, assessed with the procedure…			Clinic patients	In this cross-sectional study, patients were recruited within the outpatient clinic at the Clinical Research Center for Neurodegenerative Diseases(KBFZ) at the University Hospital Bonn. HC were acquired using a press release.	general cognition (MMSE), language (BNT), memory (Word List Memory, Constructional Praxis, Word List Recall, Word List Recognition, Recall of Constructional Praxis, Phonemic Fluency, Paired Associates Learning (PAL) test of the Cambridge- Neuropsychological Automated Battery (CANTAB- PAL)), attention (Trail Making Test A and B)	A significant effect of group on FNART test performance in the total sample was found (p< 0.001). Planned contrasts indicated a significantly lower associative memory performance in the SCD (p= 0.001, d= 0.82), as compared to HCs. The CANTAB-PAL discriminated only between HC and MCI, possibly because of reduced statistical power. Adjusted for depression, performance on FNART was significantly rel…	Age (r= –0.266,p= 0.012) and years of education(r= 0.256,p= 0.015) were significantly correlated to performance on the FNART whereas GDS score (r= 0.145,p= 0.105) was not. Age was significantly correlated with test performance (Total errors:r= 0.364,p= 0.013; PAL total errors adjusted:r= 0.318,p= 0.031) while depressive symptoms were not significantly correlated with any of the PAL variables -GDS…	Associative memory is substantially impaired in memory clinic patients with SCD and correlates specifically with memory complaints at this putative preclinical stage of AD. Further studies will need to examine the predictive validity of the FNART in SCD patients with regard to longitudinal (i.e., conversion to MCI/AD) and biomarker outcomes.	Because of the small sample sizes and the limited power to discriminate SCD from HC with the CANTAB-PAL, the dissociation between the two paired associate tasks regarding their sensitivity to SCD might be more apparent than real. However, if substantiated with larger samples, such a dissociation could result from face-name association being more reliant on extrahippocampal brain regions where tau…
29211	Altered anterior cingulate cortex subregional connectivity associated with cognitions for distinguishing the spectrum of pre-clinical Alzheimerâ€™s disease	Yuan, Qianqian	2022	China	Cross-sectional (collect data at 1 point in time)	NA	Dichotomous (yes/no)	Cognition + Memory	Interview	Self-reported persistent memory decline; (b) a Subjective Cognitive Decline Questionnaire (SCD-Q) score > 5; (c) MMSE and Montreal Cognitive Assessment (MOCA) scores within the normal range (appropriate for age and education level); (d) CDR = 0; (e) aged 50â€“80 years; (f) and a Hamilton Depression Scale (HAMD) score < 7	66	65.55 (7.519)	50-80	78	63.56 (6.914)	50-80	M/F: SCD: 15/51 Controls: 29/49	SCD: 11.78 (2.715) Controls: 12.41 (2.637)	N/A	NA	For SCD: Self-reported persistent memory decline; (b) a Subjective Cognitive Decline Questionnaire (SCD-Q) score > 5; (c) MMSE and Montreal Cognitive Assessment (MOCA) scores within the normal range (appropriate for age and education level); (d) CDR = 0; (e) aged 50â€“80 years; (f) and a Hamilton Depression Scale (HAMD) score < 7 For controls: The inclusion criteria for the HC group were as follo…	(a) history of stroke, head injury, alcoholism, brain tumor, Parkinsonâ€™s disease, encephalitis, major depressive disorder (HAMD was excluded), or other neurological or psychiatric disorders (clinical evaluation and medical history were excluded); (b) a diagnosis of a major medical condition (such as cancer, thyroid dysfunction, anemia, syphilis, etc.); (c) severe loss of sight or hearing; (d) i…	NA	Volunteer (e.g. ad for study)	Data were acquired from our in-house database, the Nanjing Brain Hospital Alzheimerâ€™s Disease Spectrum Neuroimaging Project (NBH-ADsnp-2) (Nanjing, China), which is continuously updated.	Analysis was done using z-score. MoCA, MMSE, AVLT, CFT, LMT, CDT, CVFT, BNT, SDMT, TMT-A and B, Stroop, DS forward, DS backward, semantic similarity test.	No significant differences in episodic memory, information processing speed, executive function, and visuospatial function between SCD and controls.	Compared with the HC group, the SCD group showed the following changes: increased FC between the L-A1 and left PCUN, R-A1 and left PCUN, R-A2 and left MOG and left IPL, L-A3 and left SFG, and R-A3 and left MTG (p < 0.05, TFCE- FWE corrected, cluster size > 66 mm3) For the SCD and aMCI groups, altered FC between the left caudal ACC and left posterior cingulate was positively correlated with episod…	we studied the behavioral significance of FC abnormalities in the resting state, which has some limitations. Task-based fMRI could be utilized in future studies to verify these results.	Although our results may be of clinical significance, they are also subject to some limitations. First, significant differences in age and education levels were present among the three groups and potentially affected our results. However, to avoid the influence of these factors, we included age, education level, and gender as covariates in all statistical analyses. Therefore, we believe that our …
27264	Prevalence and risk factors for subjective cognitive decline and the correlation with objective cognition among community-dwelling older adults in china: Results from the hubei memory and aging cohort study.	Cheng, Gui-Rong	2022	China	Cross-sectional (collect data at 1 point in time)	N/A	Other: Dichotomous and continuous	Cognition + memory	Questionnaire	A nine-item questionnaire based on the SCD Initiative (SCD-I) recommendations	4410	71.19 (5.20)	>65	3076	71.59 (5.66)	>65	F%: p<.001 SCD: 54.44 Controls: 49.61	SCD: 9.32 (4.77) Controls: 9.14 (4.78)	N/A	GDS: p<.001 SCD: 1.13 (1.40) Controls: 0.78 (1.42)	Community dwelling population in China	The HMACS excluded individuals with major psychiatric or neurological disorders, or who were receiving medications and substances that may impact cognition during the initial recruitment period.		Volunteer (e.g. ad for study)	Population-based study data were obtained from the baseline survey (2018 to 2021) of the Hubei Memory and Aging Cohort Study (HMACS)	general cognition (MMSE, MoCA), memory (Auditory Verbal Learning Test with immediate and long-delayed free recall, and long-delayed recognition), language (30-item Boston Naming Test [BNT] and Animal Fluency Test), visuospatial functioning (Clock Drawing Task [CDT]), executive functions (Trail Making Test A [TMT-A] and Trail Making Test B [TMT-B]), and attention (Digit Span Forward and Digit Span…	MMSE: p<.001 SCD: 27.45 (2.95) Controls: 27.75 (2.69) Controls also performed better on memory and global measures as evident by better composite scores. No differences found in language, executive functioning, and attention. In terms of continuous data: Global SCD was associated with language composite scores b= -.05, p=.009, but not global, memory, attention or execution. Memory SCD was associa…	Results revealed a high prevalence of SCD with a large variation with regards to demographic and health characteristics. However, we demonstrated that SCD decreased after 75 years of age compared to groups in their early 70s. This may be because memory complaints become more ubiquitous and less specific after 75 years of age.31 Thus, SCD assessment may be useful as a screening tool in the optimal…	Future directions: Future follow-up studies can determine if the risk factors for SCD affect the incidence and conversion from normal cognition through SCD to OCD and dementia. Future follow-up studies will determine if SCD predicts cognitive decline.	Our study has some limitations. First, although our results do indicate that SCD may be a sensitive and non-invasive predictor of concurrent OCD, a causal relationship cannot be established given its cross-sectional nature. We will continue to follow these participants to learn whether they develop cognitive impairment. Second, given that in older adults, chronic comorbidities and depression sign…
3444	Subjective memory complaints are not increased in type 2 diabetes: A matched cohort study	Bruce, David	2019	Australia	Cross-sectional (collect data at 1 point in time)		Continuous (scale, score)	Memory	Questionnaire	Subjective memory complaints were assessed using the following questions: 1. Do you consider yourself to have difficulty/problems with your memory? (No/Yes). If so, do you have (a) word-finding difficulty? Or,(b) memory difficulty for new names/dates? 2. Has your memory become worse over time? (No/Yes). (a) Was it sudden? (No/Yes) or (b) due to illness, medical condition, accident, or emotional t…	Total 170	Total: 71.2 (8.9)	N/A	N/A	N.A	N/A	N/A	N/A	N/A	The study compares people with diabetes and people without diabetes, thus, there are no SCD, and non-SCD groups.	The Busselton Diabetes Study (BDS) is a matched cohort study that recruited age- and sex-matched participants with and without diabetes from the rural town of Busselton (population 31,000) in WesternAustralia. The present study is confined to matched pairs with type 2 diabetes. Recruitment and clinical assessment methods have been previously reported. Study participants were identified from prior…			General population	Recruitment and clinical assessment methods have been previously reported. Study participants were identified from prior involvement with community-based Busselton Health Surveys(conducted in 1966, 1994/1995, and 2005/2007).In 2009, all with identified diabetes from previous surveys and randomly selected age-and sex-matched residents without diabetes from the same source were invited to participa…	MMSE (Global cognition)	There was no association between subjective memory complaints and MMSE scores or proportions with low MMSE scores (data not presented).	Memory for new names/dates (% overall): p= 0.044 There were no statistical difference between those with and without diabetes in subjective memory complaints which were reported by N70% in each group.	No future directions; This study finds no support for the suggestion that subjective memory complaints are more common because of diabetes-related cognitive decrements	The main limitations are the cross-sectional design, the reliance on a simple measure of cognition and on memory questions rather that standardize subjective cognitive criteria
2012	Subjective memory decline predicts greater rates of clinical progression in preclinical Alzheimer's disease	Buckley, Rachel	2016	Australia	Longitudinal (collect data over time)	3 follow-up sessions, 18 months apart. SCD was assessed initially at the first follow-up. Although data presented is only for one point in time.	Continuous (scale, score)	Memory	Questionnaire	The MAC-Q is a six-item Likert-scale questionnaire and is self-administered. The MAC-Q involves five items that focus on specific everyday memoryR.F. Buckley et al. / Alzheimer’s & Dementia 12 (2016) 796-804797 ability, such as remembering the names of people just introduced to you, and one item that relates to overall memory function. Participants are asked to gauge each item in relation to thei…	Very low SCD: 19 Low SCD: 12 High SCD: 14 Very high SCD: 13	Very low SCD: 78.9 (7.9) Low SCD: 80.2 (7.1) High SCD: 76.9 (6.9) Very high: 78.3 (7.2)	N/A				Female %: no significance indicated Very low SCD: 53 Low SCD: 58 High SCD: 57 Very high SCD: 31	% over 12 years of education Very low SCD: 53 Low SCD: 58 High SCD: 50 Very high SCD: 39	N/A	Geriatric depression scale: Very low SCD: 0.28 (1.0) Low SCD: 0.60 (0.7) High SCD: 0.92 (0.9) Very high SCD: 2.15 (1.7)	In the present study, only CN older adults who had under-gone positron emission tomography (PET) Abneuroimag-ing and who had undergone SMD and cognitive testing at 18, 36, and 54 months were included. The process of recruiting CN older adults for the AIBLstudy has been described in detail elsewhere.	General exclusion criteria for the AIBL study were psychiatric illness (such as significant current but not past depression, which was determined by a geriatric depression scale score of>5), Parkinson’s disease, cancers within the last few years, symptomatic stroke, uncontrolled diabetes, alcohol consumption greater than recommended levels, and sleep apnea requiring continuous positive airway pre…	Not reported, only people included in the analysis were people who completed the study.	Volunteer (e.g. ad for study)	a media appeal for volunteers, while others volunteered after their treating physician had informed them about the AIBL study.	All participants underwent neuropsychological assessment, with all tests and their administration described in detail in previous literature. An overall composite of episodic memory was derived from scores representing both the visual and verbal domains; verbal episodic memory was measured using the California Verbal LearningTest-Second Edition (CVLT-II) long delay free recall andCVLT-II recognit…	A linear mixed model was conducted to determine the effect of SMD on episodic memory change in the group with high amyloid burden. There was no significant influence of SMD on episodic memory change after accounting for APOEε4 status. A similar model was applied to individuals with low amyloid, in this group, there was no longitudinal effect of SMD on episodic memory decline. There were no other …	Those with very high SMD exhibited significantly higher depressive symptomatology at baseline in individuals with high amyloid burden p<0.001. In individuals with low amyloid burden, individuals with high SMD exhibited greater depressive symptomatology at baseline (p<0.001) data not presented, however.	Replication of these findings with larger samples, however, would be ideal for individuals with high amyloid burden. future studies should elucidate the importance of subjective concerns of decline in other cognitive domains beyond memory to gain a more holistic interpretation of subjective experiences of cognitive change at the earliest stages of the disease trajectory.	Owing to the nature of the MAC-Q, only concerns related solely to the memory domain were considered, although evidence suggests that self-experienced changes in the executive domain may also be of interest. To highlight the unique focus on the memory domain in this article, the term was applied. In addition, participants from the AIBL study were initially recruited by convenience from the communi…
1700	Are depressive symptomatology and self-focused attention associated with subjective memory impairment in older adults?	Chin, Juhee	2014	Korea	Cross-sectional (collect data at 1 point in time)		Continuous (scale, score)	memory	questionnaire	modified Multifactorial Memory Questionnaire-Ability subscale (MMQ-A) The MMQ-A subscale, which consists of 20 items assessing memory lapses in everyday life such as forgetting appointments, names of people, and locations of items, was used as a measure of subjective memory complaints.	108	63.35 (7.33)					SCD: 32M/76F	12.57 (4.00)	everyone from Korea	All SCD: Maladaptive Self-Focused Attention Scale (MSFAS): 52.38 (16.97) Multifactorial Memory Questionnaire-Ability(MMQ-A): 20.44 (8.23) Short Geriatric Depression Scale (S-GDS): 4.97 (3.83)	All participants were over 50 years old and met the following inclusion criteria: (1) memory problems as their chief complaint, (2) normal cognitive functioning confirmed by comprehensive neuropsychological testing, (3) no history of medical diseases likely to affect cognitive function, (4) no evidence of obvious structural brain damage on MRI, and (5) no significant impairments in activities of …	Participants with fewer than six years of education were excluded from the sample because participation in the study required filling out self-report inventories.		Clinic patients	Memory disorder clinic in a general hospital located in Seoul, Korea between December 2009 and March 2011.	Delayed recall memory (Seoul Verbal Learning Test), Attention (digit span test) Language (Korean Boston Naming test), Visuospatial function (Rey Complex figure test), Frontal-executive function (Controlled Oral Word Association Test, the semantic generative naming test (animal item), the color reading task on the Korean Color-Word Stroop test), global cognition (Korean MMSE)	The MMQ-A score was not significantly correlated with any of the neuropsychological test results except for the copy of the Rey Complex Figure Test (r= -0.250, p<.01).	On the other hand, the MMQ-A showed a significant negative correlation with the MSFAS (r=−0.328, p<0.01) and the S-GDS (r=−0.461, p<0.01). MSFAS did not have a significant correlation with any neuropsychological tests, whereas the S-GDShad a significant correlation with the digit span forward (r=−0.273, p<0.01) and backward(r=−0.197, p<0.05). The correlation between the MSFAS and the S-GDS was al…	Therefore, a future study is necessary to figure out the specific causal relationship between depressive mood and subjective memory complaints. Further study with a community sample will be necessary to generalize findings. Furthermore, other possible factors like anxiety level should be included in the future study to make a more comprehensive model for SMI.	However, it should be noted that participation in the present study was limited to those with neuropsychological functioning in the normal range, and as a result, the spectrum of objective memory performance is likely to have been fairly limited. With a more heterogeneous sample in terms of objective memory performance, we might have obtained significant results for depressive symptomatology×obje…
1616	The moderating role of negative affect on objective verbal memory performance and subjective memory complaints in healthy older adults	Dux, Moira	2008	USA	Cross-sectional (collect data at 1 point in time)		Continuous (scale, score)	Memory	Questionnaire	Memory Functioning Questionnaire (MFQ) General Frequency of Forgetting, Seriousness of Forgetting, Retrospective Functioning and mnemonics Usage. For the present study, only the GeneralFrequency of Forgetting scale was used because it is most closely associated with current episodes of forgetting.	130	76.7 (8.5)					total sample female: 71.8%	total sample education: 14.7 SD 2.8	Total sample: 94.7% white, 3.8% African American, .5% Hispanic, 1.0% other		Participants in the current study were 130 older adults	All participants evidencing objective cognitive impairment (Dementia Rating Scale-2 Total Raw Score_x0001_<123, DRS-2 Memory Subscale Scaled Score <6 and Rey Auditory Verbal Learning Test z scores < -1.30) were excluded from the present analyses, therefore excluding participants with even mild deficits. All participants were administered the StructuredClinical Interview for DSM-IV Axis I Disorder…		Other: senior centers	Data for this study were obtained from a larger, longitudinal study examining risk factors for late-life anxiety disorders in older adults. Subjects were primarily recruited from senior centers in Lake County, Illinois and Kenosha County, Wisconsin.	General cognition (Dementia Rating Scale-2), Memory (Rey-Auditory Verbal Learning Test).	The MFQ frequency scale was positively correlated with the DRS-2 total raw score, the DRS-2 Mem-ory Subscale, and the AVLT-immediate recall and delayed recall, indicating that better cognitive functioning was associated with fewer SMCs, p<0.001 for all correlations just mentioned.	In addition, all negative affect measures were negatively correlated with the MFQ frequency of forgetting scale, indicating that as negative affect scores increased, SMCs also increased. Again, lower scores on the MFQ are indicative of increased SMCs. All negative affect variables were significantly correlated with one another as expected In the absence of objective memory impairment as indexed b…	This study lends further evi-dence to the growing body of literature demonstrating arelationship between psychological factors and SMCs. To our knowledge, this study is the first to examine the relationships of broader psychological constructs, such as negative affect, to SMCs. it is possible that the relationship between clinically significant affective distress, objective memory functioning, an…	It is important to note several limitations of this study that restrict the generalizability of the findings. First and foremost, this study was correlational and cross-sectional in nature, so we are unable to evaluate causal mechanisms underlying the relation between SMCs, objective memory functions, and negative affect. Moreover, with the current data, we are unable to evaluate how changes over…
2189	Subjective memory complaints and conversion to dementia in patients with subjective cognitive decline and patients with mild cognitive impairment	Lehrner, J	2016	Austria	Longitudinal (collect data over time)	1 follow up 2.5 years later	Continuous (scale, score)	memory	Questionnaire	Forgetful Assessment Inventory scale (FAI)	69	66.1 (9.5)					Female% SCD: 46	SCD: 12.5 (3.7)			SCD was defined by a subjective decline in memory or non‐memory domains and an objective performance with an age-, sex- and education-adjusted mean z-score of each domain greater than -1.5 standard deviation (SD) on Neuropsychological Test Battery Vienna.	Similar to other studies the following exclusion criteria applied: 1. Neuro-logical disorders such as cortical stroke, traumatic brain injuries in the past, determined by neuroradiologic and clinical examination. 2. Medical conditions interfering with normal cognitive abilities including renal, respiratory, cardiac, and hepatic disease. 3. Current major psychiatric disorder according to ICD-10. 4…		Clinic patients	The clinical sample consisted of patients, who consulted the neurological outpatient clinic of the Medical University of Vienna due to memory problems.	General Cognition (MMSE), Verbal Intelligence Test (The Wortschatztest (WST)), Memory especially episodic memory (Verbal Selective Reminding Test (VSRT)) other measures used but not utilized in analysis appropriate for our analysis	A significant correlation between FAI and MMSE was found spearman correlation= -.269 p<.05. No significant correlation between FAI and WST was found. No significant correlation was found between the Beck Depression Inventory-II and the FAI. No significant correlation was found between the FAI and the VSRT delayed recall.	Considering age and years of education, analyses showed no consistent correlations with the FAI.	In future studies, a complete cognitive training and physical activity evaluation between baseline and follow-up investigation is necessary, since treatment can influence cognition. Future research should also focus on a longitudinal design with longer follow-up intervals because maybe the time interval was simply to short.	A number of study limitations must be considered. Generalization to the general population is limited due to the use of a clinical sample at a memory disorder clinic. There was no randomization and no control over the size of the investigated groups. In future, a balanced group size should be aimed to minimize the likelihood of type II error and to guarantee the statistical power. The current lon…
871	Assessing mild behavioral impairment with the mild behavioral impairment checklist in people with subjective cognitive decline	Mallo, Sabela	2019	Spain	Cross-sectional (collect data at 1 point in time)		Continuous (scale, score)	memory	Questionnaire	Spanish version of the Questionnaire for Subjective Memory Complaints (QSMC)	121	64.75 (8.75)	50-84				SCD: 95/121 Females	SCD: 11.27 (5.73)	N/A likely all Spanish	Instruments activity of daily living: SCD: 7.78 (0.62)	participants aged ≥50 years and with cognitive concerns were recruited from Primary Care Health Centers in Santiago de Compostela (Spain) from October 2016 to April 2017. SCD was diagnosed in accordance with Jessen et al. (2014) criteria.			Clinic patients	participants aged≥50 years and with cognitive concerns were recruited from Primary Care Health Centers in Santiago de Compostela (Spain).	Cognition (MMSE, Cambridge Cognitive Assessment Revised (CAMCOG-R)).	No correlation between MMSE and CAMCOG with the patient and relative Questionnaire for Subjective Cognitive Complaints (QSCC) was found.	Geriatric Depression Scale-15 was correlated with Patient QSCC (spearman r= -0.30, p<.05) and with relative QSCC (spearman r=-0.23, p<.05). GDS-15 also correlates with CamCog-R (spearman r=-0.27, p=.05). Neuropsychiatric Inventory was found to correlate with QSCC relative (spearman r-0.38, p<.05). Instrumental activities of daily living also negatively correlate with QSCC relative (spearman r=-0.…	As this study was performed with a primary care clinical sample, more research is required to determine if the results vary in community samples, since prior literature has concluded that NPS are more frequent in clinical versus community samples. Moreover, more research is needed in order to determine if the new MBI criteria can be used to assist the diagnostic process and if the MBI-C is a help…	Nevertheless, several limitations should be acknowledged. Of the 127 participants, six were eliminated (4.72%) because we could not confirm an MBI diagnosis from all data sources required for the reference standard. We provided the MBIprevalence in people with SCD, but not in those without cognitive complaints nor in people with neurocognitive disorders. While the cross-sectional design has provi…
864	Advanced Circadian Timing and Sleep Fragmentation Differentially Impact on Memory Complaint Subtype in Subjective Cognitive Decline	Manousakis, Jessica	2018	Australia	Cross-sectional (collect data at 1 point in time)		Continuous (scale, score)	memory	Questionnaire	Memory Functioning Questionnaire. SCD was defined as a self-reported decline in memory in the past five years beyond that expected of normal aging.	25	69.97 (5.33)	60-79				M:F SCD: 7:18	SCD: 13.68 (3.56)		Body Mass Index SCD: 26.01 (3.57)	To be eligible, participants must not have had any diagnosis of majoror minor neurocognitive disorder, neurological or sleep disorders; current psychiatric diagnoses; prior stroke or head injury; inadequate English fluency for neuropsychological assessment; current use of beta-blockers, ACE inhibitors, or sedative-hypnotics; chemotherapy or radiation in the past 12 months; general anesthetics, sh…	In addition, participants were excluded if they exhibited objective cognitive deficits upon neuropsychological testing (see below), or presented with undiagnosed sleep apnea (AHI >20) or periodic limb movements with associated cortical arousals (PLMA >10)		Volunteer (e.g. ad for study)	Recruited from the community	General cognition (MMSE), premorbid intellectual functioning (The National Adult Reading Test), processing speed, and set-shifting (Comprehensive Trail Making Test(CTMT)), verbal learning and memory (California Verbal learning Test 2(CVLT))	Subjective complaints (total or subscales) were not correlated with objective performance on the MMSE or CTMT. CVLT Composite Score, however, was correlated with MFQ Total (r= 0.47,p= 0.026); and Remembering PastEvents was correlated with CVLT Long Delay Recall(r= 0.46,p= 0.021).	Subjective memory complaints as measured by the MFQ sub-scales were not correlated with age, sex, BMI, years of education, or anxiety symptoms measured by the Depression Anxiety Stress Scales. Stress symptoms were significantly correlated with MFQ Total (r= –0.50,p= 0.011) and Frequency of Forgetting (r= –0.53,p= 0.006), such that higher stress was linked to more frequent forgetting in daily life…	Due to this, and the commonly reported decrease in amplitude in AD [24], future work should aim to capture the entire melatonin curve, to examine the impact of the circadian phase and amplitude. While the strict exclusion criteria employed in this study means that the results seen here are not likely due to other comorbidities or confounds, it also means that these results may not generalize to t…	Due to the extensive time commitment required from participants, preliminary nature of the work, and the strict exclusion criteria, this study comprised a small dataset of relatively healthy participants with SCD. As such, we did not correct for multiple comparisons, and it is likely that the study was underpowered to detect some relationships between sleep and cognitive outcomes. Loss of power w…
826	Neuroticism (not depressive symptoms) predicts memory complaints in some community-dwelling older adults	Merema, Matt	2013	Australia	Cross-sectional (collect data at 1 point in time)		Continuous (scale, score)	memory	Questionnaire	General Frequency of Forgetting (GFF) scale from the Memory Functioning Questionnaire.	177	73.62 (6.33)	66-90				F/M: SMC: 115/62	SMC: 12.56 (2.86)			The sample comprised 177 English-speaking older adults (115 women, 62 men) aged between 66 and 90 years (M=73.62, SD=6.33) residing within the Perth metropolitan area of Western Australia.	History of vision or hearing impairments, medications, previous head injuries, and stroke were recorded, although participants were only excluded from the current study when hearing or vision impairments did not allow for a valid assessment to be conducted.		Volunteer (e.g. ad for study)	All participants were recruited via an advertisement in local newspapers promoting a study on memory.	Memory (Visual Reproduction and logical memory subtests from the Wechsler Memory Scale - 4th edition (WMS-IV))	Zero-order correlations among study variables: GFF and Visual memory: Pearson variable=0.117, no significance GFF and verbal memory: Pearson variable= 0.279 p<0.001, two tailed Overall, the multiple regression analysis indicated that model one accounted for 14.1% of the variance in GFF scores, F[6, 170]=4.649, p<0.001. Verbal memory factor scores (partial r=0.240, p=0.002) accounted for a signifi…	Overall, the multiple regression analysis indicated that model 1 accounted for 14.1% of the variance in GFF scores, F[6, 170]=4.649, p<0.001. Depression Scale scores (partial r=-0.207,p=0.006) accounted for a significant amount of variance in GFF scores, although age (partial r=0.036, p=0.640), years of education (partial r=-0.075, p=0.326), and gender (partial r=0.144, p=0.059) did not. After en…	Therefore, while we acknowledge that depression may be a useful predictor of memory complaints in some samples of older adults, memory complaints may be related primarily to neuroticism in older adults who more proactively seek to address their subjective memory problems. This issue deserves further attention, and could be examined by evaluating depression and neuroticism scores as predictors of …	A limitation of the current study is that, while there is evidence to suggest that characteristics of personality influence depression vulnerability, we can not rule out the possibility that, conversely, depressive symptoms had an influence on reporting of the personality measures. That is, although depressive episodes may play little role in determining long-term aspects of personality, it is po…
785	Subjective Memory Complaints in healthy older adults: Fewer complaints associated with depression and perceived health, more complaints also associated with lower memory performance	Montejo Carrasco, Pedro	2017	Spain	Cross-sectional (collect data at 1 point in time)		Continuous (scale, score)	memory	Questionnaire	The Memory Failures in Everyday (MFE) Questionnaire	3921	70.41 (4.70)	65-89				Female%: Sample: 71.9	In percentages, illiterate, primary, secondary, intermediate, higher: Whole sample: 11.5/63.6/11.7/8.4/4.8		In percentages marital status: single/divorced/married/widowed Whole sample: 11.0/2.8/56.1/30.2	They represented the broad population of community-dwelling older adults without pathological memory decline, only with SMC.	The assessment was performed in a clinical context; people under 65 were excluded from the study. We also excluded all subjects scoring less than 24 points in the Mini-Cognitive Examination (MEC) due to the possibility of established cognitive impairment. Subjects with severe psychiatric or neurological disorders (clinical depression, schizophrenia, alcoholism, and others)and those taking psychot…		Volunteer (e.g. ad for study)	We carry out a consecutive non-probabilistic recruitment from people who attended Madrid City Council Health Centres and Centres for Older Adults. They were successively recruited for three years, via direct information at those Centers through the social and health services.	General cognition (Mini-Cognitive Examination, version of the MMSE adapted and validated to the Spanish population), Episodic Memory (Rivermead Behavioural Memory Test(RBMT), List of Associated Word Pairs (PAL)).	Correlational analyses values: Pearson r values, p-value: MCE X MFE: -0.169, p<0.001 RBMT X MFE: -0.210, p<0.001 PAL X MFE: -0.152, p<0.001	Correlational analyses values: Pearson r values, p-value: Age X MFE: 0.099, p<0.001 GDS X MFE: 0.332, p<0.001 Nottingham Health Progile (NHP) X MFE: 0.362, p<0.001 MCE X GDS: -0.098, p<0.001 MCE X NHP: -0.175, p<0.001 PAL X GDS: -0.088, p<0.001 PAL X NHP: -0.087, p<0.001 RBMT X GDS: -0.096, p<0.001 RBMT X NHP: -0.140, p<0.001 For gender analysis the “female” category was taken as reference, resul…		Our study has several limitations. We have not studied other variables that have previously been associated with SMC. The cross-sectional design of the study. This work has been carried out in a clinical setting with a sample of older adults who are concerned for their health and/or memory
782	Association of perceived health and depression with older adults' subjective memory complaints: contrasting a specific questionnaire with general complaints questions	Montejo, Pedro	2014	Spain	Cross-sectional (collect data at 1 point in time)		Continuous (scale, score)	memory	Questionnaire	-MFE Questionnaire everyday life situations and activities, such as ‘forgetting where things are left’ or ‘forgetting something he/she has just said’. -memory CQs 1st: ‘Do you have any memory problems?’, 2nd: ‘Do you forget where things are left (purse, keys, glasses...)?’ 3rd: ‘Do you sometimes forget the names of people you should know, like friends, relatives or celebri- ties?’.	269	71.47 (5.03)					Male: 65 (24.2%) Female 204 (75.8%)	Functionally illiterate 11 (4.1%) Primary education 182 (67.6%) Lower secondary education 32 (11.9 %) Upper secondary education 33 (12.3 %) University 11 (4.1%)		-Marital status Single 24 (9.1%) Married 130 (48.4%) Widow/er 104 (38.6%) Separated 11 (3.9%)		those younger than 65-years-old and those that scored below 24 on the Mini-cognitive Exam (MCE) by Lobo et al. (1979) (indicating probable cognitive impairment) were eliminated from the sample. Subjects with neurological or psychiatric pathology, that might have compromised the results, were also excluded (Parkinson, stroke, other serious neurological disorders, psycho-affec- tive disorders such …		Volunteer (e.g. ad for study)	contacted by means of posters, mailing and via social and health services to carry out free neuropsychological examination	general cognition (MCE - spanish version of the MMSE) memory (RBMT - Rivermead Behavioural Memory Test, PALT - Paired Associates Learning Test)	Our results found a statistically significant correlation between MFE (that measures SMC) and general cognitive performance (MCE) and also between MFE (that measures SMC) and everyday memory performance (RBMT). MCE (Spanish MMSE) Mean (SD): 30.99 (2.8) (Pearson’s ‘r’ and ‘?’ Spearman correlation) MCE and MFE: -0.171** p < 0.01 RBMT (everyday memory performance) Mean (SD): 7.75 (2.46) (Pearson’s ‘…	The impact of perceived health, measured by the NHP questionnaire, is especially striking; it was found to be the most powerful predictor of SMC, which is consistent with the findings of other studies. This indicates that SMC are a component of the overall assessment of health along with perceived lack of energy, emotional reaction, low mood, sleep disturbances, pain, social isolation and problem…	With respect to SMC measured by CQs (three general memory questions), neither general cognitive performance nor memory performance were found to be predictors.	The present study has several limitations. Its cross-sectional design confers on it certain limitations and conditions associated with this methodology, e.g. this kind of study is not adequate to establish the relationships of causality. Taking into account that these are people who have some concerns about their memory functioning, the frequency of memory complaints is higher than the prevalence…
23771	Subjective cognitive decline is a better marker for future cognitive decline in females than in males	Oliver, Michael D.	2022	USA	Longitudinal (collect data over time)	Mean follow-up time of 5.7 years	Continuous (scale, score)	Memory	Questionnaire - scale response	Subjective cognitive decline was defend based on two questions examining memory complaints. Participants were asked, â€œAbout how often do you have trouble remembering things?â€ and â€œCompared to 10 years ago, would you say that your memory is much worse, a little worse, the same, a little better, or much better?â€ Both questions were scored using a scale of 1 to 5 with 5 being often/ worse an…	831	N/A	55+	2188	N/A	55+	SCD: %m = 24, %f = 76 Control: %m = 24, %f = 76	N/A	N/A	Increased age was associated with lower cognitive scores at baseline in all cognitive domains (t belongs to [âˆ’8.80 toâˆ’15.19], p < 0.001) except visuospatial ability and working memory. On the other hand, increased education was associated with higher cognitive scores in all domains (t belongs to [18.33â€“30.15], p < 0.001). Males had lower global cognition, episodic memory, and perceptual spe…	Participant inclusion criteria for this specific study were as follows: (1) cognitively normal/healthy (NC/ SCDâˆ’) status at their baseline visit (e.g., no mild cognitive impairment, MCI), (2) no report of stroke, (3) had completed at least two cognitive assessments, (4) completed the questionnaire assessing memory complaints, and (5) at least 55 years of age at baseline.	< 55 years old	Total sample: participants were included in this analysis if they had at least 8 follow-up visits. Our total sample was reduced to 1305 participants from 3019. Therefore, 1714 participants were excluded from the total sample.	Other: Clinical core (Rush) cohort study used clinic patients, Minority Aging Research cohort study was general population	Data used in preparation of this article were obtained from the RADC Research Resource Sharing Hub (www. radc.rush.edu).	episodic memory (immediate and delayed recall of Story A of the Wechsler Memory Scale-Revised; immediate and delayed recall of the East Boston Story; Word List Memory, Recall and Recognition), semantic memory (Verbal Fluency; Boston Naming; Reading Test), working memory (Digit Span forward and backward; Digit Ordering), perceptual speed (Symbol Digit Modalities Test; Number Comparison; two indice…	Baseline: - SCD classification was associated with lower scores in baseline global cognition, episodic memory, semantic memory, perceptual speed (t belongs to [âˆ’4.58 toâˆ’2.30, p < 0.05), but not visuospatial abilities or working memory. - Individuals endorsing SCD had significantly lower baseline cognitive scores and increased rates of decline in all cognitive domains compared to those without…	Male by SCD Classification was not significant for any cognitive domain, and the male by Time Fom Baseline year was only significant for work- ing memory (t = âˆ’ 3.72, p < 0.001). The SCD classifica- tion by Time From Baseline interaction was significant for all cognitive domains for females (t belongs to [âˆ’ 7.02 to âˆ’ 12.85], p < 0.001), indicating that females with SCD had increased rates o…	Future research should examine the association between sex and SCD status on atrophy and white matter hyperintensities. Another limitation is that there are several factors that may influence the endorsement of SCD (e.g., depression, worry, and personality). Future research should further examine the influence of various covariates on SCD to determine its biological basis and whether these factor…	One limitation of the current work is the use of only two questions to determine SCD status. Another limitation is that there are several factors that may influence the endorsement of SCD (e.g., depression, worry, and personality)
970	The impact of depressive symptoms on health-related quality of life in patients with subjective cognitive decline, mild cognitive impairment, and Alzheimer's disease	Pusswald, Gisela	2016	Austria	Cross-sectional (collect data at 1 point in time)		Continuous (scale, score)	memory	Questionnaire	Short Form of the Health Survey (SF-36)	110	65	59-72	317	66	60-72	SCD sample: 52.7% female Control sample: 47.0% female	SCD sample: 12 years (8-15 range) Control sample: 11 years (8-15 range)			The VCD is a prospective cohort study encompassing consecutive, community dwelling patients complaining of cognitive problems who come to the memory outpatient clinic for assessment of a possible cognitive disorder	Patients were excluded from the study if any of the following conditions applied: (i) evidence of stroke as determined by neuroradiological and clinical examination, (ii) history of severe head injury, (iii) current psychiatric diagnosis according to ICD-10 (Dilling et al., 2000), however, patients with (sub-) depressive symptoms were included because (sub-) depressive symptoms often occur in eld…		Other: volunteer + clinic patients	SCD: Memory outpatient clinic control: advertisements	Attention (AKT time, trail making test) Verbal fluency (Phonematic verbal fluency PWT) Executive function (Stroop, interference time) Semantic fluency (Semantic verbal fluency SWT) Language (Boston Naming Test) Memory (verbal memory total recall VSRT)	SCD patients seemed to perform, on average, even better than healthy controls in neuropsychological subtests. Neuropsychological test z-scores below: AKT time - mean (SD) SCD: 0.78 ± 1.0 Control: − 0.00 ± 1.1 Phonematic verbal fluency PWT total words SCD: 0.47 ± 0.8 Control: 0.28 ± 1.1 Stroop color words SCD: 0.72 ± 0.9 Control: 0.07 ± 1.0 Semantic verbal fluency SWT total words SCD: 0.78 ± 0.9 C…	-Beck Depression Inventory -->BDI-II between the five cognitive status groups (depressive symptoms in 43% of the SCD group, 42.4% of the naMCI group, 47.5% of the aMCI group, and 39.2% of the AD group, and 17.4. of the controls) (p < 0.001). -for the total group (n = 999), we studied the associations of HRQOL (PHCS and MHCS) with age, education, MMSE, BDI-II score, and neuropsychological test sco…	- longitudinal studies are needed in order to show causal effects. - finding has to be replicated in future studies. -aMCI and AD patients reported limitations regarding mental HR- QOL, naMCI patients reported most pronounced limitations regarding physical HRQOL. This effect might be due to impaired awareness (agnosia) and should be studied in more detail in future studies. -As personality traits…	The study has some limitations: The setting in which patients were recruited in our study was a medical-help-seeking rather than a population based sample, which might have biased selection of patients in the direction of over-reporting of cognitive impairment. Another limitation in analyzing the data is the very large variability in MHCS and PHCS. Furthermore, because causality cannot be determi…
4046	Subjective memory complaints an concurrent memory performance in older patients of primary care providers	Snitz, Beth	2008	USA	Cross-sectional (collect data at 1 point in time)		Continuous (scale, score)	memory	Interview	Included general global questions related to current functioning (i.e., “In general, how good do you feel your memory is for a person your age”?) and change over the past year (i.e., “In general, do you feel you remember things less well than you did a year ago”?) Response options were a forced-choice anchored rating for the former question (“poor,” “fair,” “good,” “excellent”) and “yes/no” fort …	276	Total: 73.2 (5.6)	Total: 65-93				Total sample females: 160 (58%)	total sample: 14.0 (SD 3.0)		Total sample: MMSE score : 28.2 (SD 1.7) Any ADL/IADL difficulties: 54 (19.6%) Hypertension: 198 (71.7%) Hypercholesterolemia: 203 (73.6%) Coronary artery disease: 72 (26.1%) Stroke: 15 (5.4%) Diabetes mellitus II: 77 (27.9%) Memory loss: 42 (15.2%)	Were aged 65 and over, and (2) did not have medical chart diagnosis of dementia (i.e., no record of“dementia” or “Alzheimer disease” or similar terms, or otherspecific dementia diagnoses). Observations or reports ofmemory problems were not exclusion criteria	Potential participants were excluded if they had significant sensory deficits, which would preclude cognitive testing, or a Mini Mental State Exam (MMSE) score of 18 or less. This cutoff was chosen to identify individuals who may be significantly cognitively impaired and possibly at risk to themselves or others (e.g., continuing to drive, etc.) but who had not been previously identified by their …		Clinic patients	Data for this study were collected as part of a larger study examining the utility of providing cognitive testing of older adults in the PCP office.	general cognition (MMSE, clock draw), memory (Word List Learning Test-delay recall, Weschler (WSM-R; Logical Memory 1 and 2), Rey-Osterrieth-Immediate/delay), attention ( Digit Span forward/backward, Trail Making Test part A/B, Digit symbol), language (BNT, letter fluency FAS and animal)	Self-estimates of current memory ability were most strongly associated with objective memory performance, even after controlling for number of depressive symptoms and education; in contrast, perception of worsening memory over the past year showed no association; and specific memory-related activities were only weakly associated.	Women were more likely than men to show inconsistency between SMCs and objective memory performance	Only two of the 11 most significantly memory-impaired participants endorsed SMCs and only four had PCP chart documentation of memory problems. Eliciting SMCs in non-demented older adults can be of clinical value in a PCP setting, but significant limitations of patient self-report in more memory-impaired patients underscore the need to develop brief, objective indicators of memory impairment for P…	An important limitation to the present results, as well, is that our question about change was in reference to the past year only, and this may have been too brief a time-frame to capture clinically meaningful change. Examining subjective decline over decades or since young adulthood may yield different results and should be explored in future studies An important caveat for the present results a…
673	Subjective memory complaints, cognitive performance, and psychological factors in healthy older adults	Steinberg, Susanne	2013	USA	Cross-sectional (collect data at 1 point in time)		Continuous (scale, score)	memory	Questionnaire	Prospective Retrospective Memory Questionnaire (PRMQ). The PRMQ contains 16 questions. Participants rated how often each thing happened using a 5-point scale, ranging from (1) never to (5) very often. The minimum score is 16, and the maximum 80.Higher scores on the PRMQ indicate more SMCs.	125	77 (7.2)	65-95				M/F: 46/89	In percentages: 12 or less/13-17/18 or more 22/43/35	76% Caucasian, 24% African American	54% married, 23% widowed, 8% never married, 15% divorced. 42% Suburban independent senior living, 58% Urban community residence.	The population consisted of older adults without clinical evidence of cognitive impairment who consented to participate in a longitudinal study of 3 years duration with visits occurring annually. The participants met the following eligibility criteria:(1) age 65 years or older; (2) no clinical evidence of cognitive impairment on a measure of global cognitive function in Montreal Cognitive Assessm…			General population	Participants were recruited for this baseline visit by the University of Pennsylvania Alzheimer’sDisease Center from its ‘‘normal control’’ cohort and in outreach efforts to a suburban residential setting for independent living, from an Older Adult Registry for African Americans interested in research participation, and other community-dwelling individuals in the greater Philadelphia area.	Psychomotor speed (Detection task), Attention (Identification task), visual recognition memory (One Card Learning task), working memory (One Back, Two Back) Paired associate learning (Continuous-Paired Associate Learning), Executive function (Groton Maze learning task), verbal learning and memory (International Shopping List task).	Correlation between PRMQ and errors in executive function, coefficient of 0.098 and p=0.001Delayed recall on verbal memory (International Shopping List task) declined with higher scores on the PRMQ, with a coefficient of 0.209 and p=0.006. No other significant associations were found for the following administered tests: working memory (One Back and Two Back), continuous paired associate learning…	Subjective memory complaints were also significantly associated with personality traits, where higher PRMQ scores were related to lower scores on extraversion (Coefficient -0.471 p<.001), conscientiousness (Coefficient -0.449 p=.004), and higher scores on neuroticism (Coefficient 0.506 p<.001). Higher PRMQ scores were associated with higher scores on all measures of stress, stress perceived as ou…		Some limitations should be considered in interpreting our results as well. This is a relatively small sample of well-educated, professionally successful, reasonably healthy participants with greater involvement of women and Caucasians. The problem with generalizability was compensated for by nonrestrictive eligibility criteria and statistical adjustment for potential confounders. Selection bias i…
3989	Perception and Reality of Cognitive Function: Information Processing Speed, Perceived Memory Function, and Perceived Task Difficulty in Older Adults	Torrens-Burton, Anna	2018	UK	Other: Two studies included both cross-sectional		Continuous (scale, score)	memory	Questionnaire	Memory Functioning Questionnaire	Study 1: 81 Study 2: 54	Study 1: 65 (5.5) Study 2: 66 (5.2)	Study 1: 50-79 Study 2: 55-79				Study 1: F:M: 50:31	Study 1: 16 (4.8) Study 2: 15 (3.7)		Study 1: Memory Functioning Questionnaire: 295 (49.1) Study 2: Memory Functioning Questionnaire: 290 (46.5)	All had normal overall cognition (score of 26 or above)using the MoCA and no significant anxiety or depression, as determined by the Generalized Anxiety Disorder 7-item (GAD-7) score less than 5 and the Patient Health Questionnaire (PHQ-9) score less than 4, respectively.	Exclusion criteria included poor self-reported general health, any past history of significant medical, neurological, or mental health problems, evidence of physical slowing (e.g., related to Parkinson’s disease or arthritis), or previous visit to a healthcare professional with memory complaints, anxiety, or depression.		Volunteer (e.g. ad for study)	Recruited through adverts placed in local newspapers and social clubs throughout the Swansea area and by word of mouth.	Study 1: Visual attention and task switching (Trail Making Test A and B) Study 2: Reaction times to perceptual stimuli (Visual Search Task)	Study 1: Spearman’s correlational analysis showed no association between MFQ total score and information processing speed for either Trails A or B (all p values > 0.05). Of the seven subscales of the MFQ, none showed an association with either Trails A or Trails B(all pvalues > 0.05) except for a significant negative correlation of Trails A with the Mnemonics subscale (r = –0.295, p= 0.007, which…	Study 1: MFQ total score was significantly negatively correlated with perceived task difficulty for Trails A (r = –0.275, p= 0.013) and Trails B (r = –0.334, p= 0.002), with higher levels of subjective memory complaint related to a greater perception of task difficulty. Post hoc tests revealed that these results did not vary with respect to educational level or whether the participant was male or…	Future work, including neuroimaging, needs to explore the structural and functional relationships between information processing speed, actual and perceived memory function and metacognition factors in older age groups and in those seeking clinical diagnosis and with respect to mood and personality. Further research is also required to investigate why some individuals do not approach health care …	The participants in each study cohort were relatively young (mean age 65 y). However, this is the age group when subjective memory changes are typ-ically reported and when pathological changes of neurodegenerative disease start to become more common. We tested participants on only one occasion and could not take into account the possibility that perceived memory may fluctuate, as it can be due to…
5049	Assessment of relation between subjecti{dotless}ve memory complai{dotless}nts and objective cognitive performance of elderly over 55 years old age	Acikgoz, Mustafa	2014	Turkey	Cross-sectional (collect data at 1 point in time)		Dichotomous (yes/no)	Memory	Question	Question - "Do you have forgetfulness which affects your daily life?"	172	64.70 (7.70)	Whole sample: 55-85	233	64.69 (7.50)		Female%: p<0.001 SCD: 79.1 Control: 50.6	% illiterate, primary school, secondary school, high school, university - SCD: 63.4, 28.5, 2.9, 3.5, 1.7; Control: 38.6, 41.2, 4.3, 12.0, 3.9	Not specified, likely all Turkish	% with chronic disease: SCD: 80.2 Control: 80.7 % in outpatient clinic: SCD: 38.4 neurology, 34.3 cardiology, 27.3 PTR	Our study included patients aged 55 years and above who presented to Zonguldak Karaelmas University Medical Faculty, Neurology, Cardiology, and Physical Therapy and Rehabilitation (PTR) Outpatient clinics between May 2010 and April 2011.	The patients who had a history of cerebrovascular disease, cerebral palsy and/or mental retardation, dementia or neurodegenerative disease (epilepsy, multiple sclerosis, parkinson’s disease etc.), who had terminal illness (malignancy, advanced stage organ failure), who had a history of acute systemic disease in the last one month, who had hearing and visual loss which could not be corrected, who …	n/a - cross sectional	Clinic patients	Zonguldak Karaelmas University Medical Faculty, Neurology, Cardiology, and Physical Therapy and Rehabilitation (PTR) Outpatient clinics	General cognition (Mini-Mental Test, clock drawing task), semantic memory/fluency (verbal fluency task).	On the SMMT (Mini-mental test): p<.001 SCD: 26.51 (2.71) Control: 27.65 (2.22) On the verbal fluency task: p<.001 SCD: 14.22 (4.76) Control: 16.46 (4.56) The orientation, recall scores which are the subgroups of SMMT were statistically significantly lower in the patients who had forgetfulness (p<.001, p<.001, respectively). SMC group was statistically significantly more unsuccessful than non-SMC …	It was found that the complaint of forgetfulness was more common in women and in patients with a low education level (p<.001 and p<.001). The SMMT and VFT scores were significantly low in women, in the subjects with advanced age, and in the subjects with a low education level (p<.001 both for SMMT and VFT). It was found that CDT was not affected by gender, but was significantly low in the subject…	Results should be reevaluated in populations with a more balanced gender distribution.	A significant limitation of our study was the fact that a substantially great portion of our study population was illiterate and the reliability and validity study was performed in illiterate individuals only for SMMT among the tests we used. This shows that there is a big gap in this area in our country and practical scales with confirmed reliability and validity in illiterate individuals are ne…
1938	Specific subjective memory complaints in older persons may indicate poor cognitive function	Amariglio, Rebecca	2011	USA	Cross-sectional (collect data at 1 point in time)	N/A	Dichotomous (yes/no)	Memory	Questionnaire	Question followed by percentage of people answering yes: Have you recently experienced any change in your ability to remember things? (56.4) Do you have more trouble than usual remembering a short list of items, such as a shopping list? (29.2) Do you have trouble remembering things from one secodn to the next? (25.4) Do you have much more trouble than usual remembering recent events? (18.5) Do yo…	16964	74	70-81				All females	78% registered nurse training after high school; 17% had earned a bachelor's degree and 6% earned a master's or doctorate degree.	98% white	12% reported depressive symptoms. Mean TICS(Telephone Interview for Cognitive Status) 34 (3). 12% scored less than 31, the cutoff for cognitive impairment. Overall, 27.3% of women reported no SMCs, 53.0%reported one or two, and 7.1% reported four or more All nurses	free of diagnosed stroke, who completed a telephone cognitive assessment including seven items regarding SMCs and a battery of cognitive tests.			Volunteer (e.g. ad for study)	This research was conducted within the Nurses’ HealthStudy, which began in 1976 when 121,700 female registered nurses aged 30 to 55 responded to a mailed questionnaire about their health and lifestyle. Information on health and lifestyle is updated using biennial questionnaires. Follow-up in the cohort is approximately 90%.	Memory (East Boston Memory Test), general cognition (TICS) semantic fluency (Animal fluency), working memory (Digit span backward)	Odds ratios (95% Confidence Interval) in order of impairment on TICS, impairment in delayed recall, impairment in semantic fluency, impairment in confrontation naming for the following complaints: Change in memory: 1.16 (1.05-1.29), 1.35 (1.22-1.49), 1.05 (0.95-1.16), 1.29 (1.07-1.55) Short list: 1.23 (1.11-1.37), 1.18 (1.07-1.30), 0.98 (0.89-1.09), 1.01 (0.84-1.21) One second to the next: 1.00 (…		Future studies examining the relationship between SMCs and cognitive screens commonly used by primary care providers will be required to make specific statements about how whether SMCs might be more useful than other screening tools.	-The sample was entirely women and largely white, so findings may not extend to samples with a different demographic composition. -The cognitive battery was fairly brief, and a more-extensive cognitive examination may have quantified level of cognitive functioning more accurately and more broadly -the cognitive battery in this study is not specifically used in primary care settings.
2024	Metabolic correlates of Rey auditory verbal learning test in elderly subjects with memory complaints	Brugnolo, Andrea	2014	Italy	Cross-sectional (collect data at 1 point in time)		Dichotomous (yes/no)	Memory	Interview	A group of consecutive outpatients referred to a memory clinic for the first-ever evaluation of memory complaints was selected for this study. The memory complaints were referred by the patient, by an informant among relatives, or both. Subjects with Z scores higher than−1.5 on all tests were defined as having SMC. As specified above, in these subjects the complaints could be referred by the subj…	32	70.47 +/- 7.68	53-84	30	71.87 +/- 7.08	57-86	SCD: M/F 15/17 Controls: M/F 11/19	SCD: 10.06 +/- 4.27 Controls: 10.43 +/- 3.91	Unspecified, the sample is assumed to be Italian		The main inclusion criteria were: i) age of 55 or older; ii) absence of dementia according to the DMS-IV criteria and ascertained by means of the structured interviews of activities of daily living and instrumental activities of daily living, and iii) not being previously treated with acetylcholinesterase inhibitors or memantine. For controls, 2hite matter hyperintensities, evaluated according to…	Previous or current major psychiatric disorders, serious neurological diseases, severe and uncontrolled arterial hypertension, diabetes mellitus, renal, hepatic or respiratory failure, anemia (Hb level<10 mg/dl), and malignancies were the main exclusion criteria. Clinical evidence of depression with a score higher than 5 on the 15-item Geriatric Depression Scale was an exclusion criterion. Genera…	N/A	Other: SCD patients were clinic outpatients self or informant referred. Control subjects were healthy volunteers participating in a previous study.	SCD patients were memory clinic outpatients self or informant referred. Control subjects were healthy volunteers participating in a previous study.	general cognition (MMSE, clock drawing test), verbal (Verbal Fluency, categorical verbal fluency, Rey Auditory Verbal Learning Test), attention (Stroop C-W, Stroop color word; Trail Making Test A and B)	No p values were provided, whether results were significant was also not provided. MMSE: Controls: 29.1 +/- 1.1 SCD: 29.4 +/-0.8 Trail making test A: Controls: 52.1 +/- 14.39 SCD: 53.1 +/-20.99 Trail making test B: Controls: 124.9 +/- 33.79 SCD: 110.9 +/- 37.51 Digit symbol: Controls: 34.2 +/- 11.83 SCD: 35.6 +/- 11.87 Stroop color: Controls: 41.2 +/-11.05 SCD: 40.0 +/- 7.79 Stroop color-word: Co…		Not mentioned	Not mentioned
23567	Subjective Complaints are Similar in Subjective Cognitive Decline and Early-Stage Alzheimer's Disease when Assessed in a Memory Clinic Setting.	Bruus, Anna	2023	Denmark	Cross-sectional (collect data at 1 point in time)		Dichotomous (yes/no)	Memory	Interview	(1) SCD unrelated to an acute event; and (2) normal age-, gender-, and education-adjusted performances on standardized cognitive tests. The patients had all been referred to the Memory Clinic for a diagnostic evaluation and had therefore expressed subjective concerns of memory impairment as well as help-seeking behavior.	17	63.1 (7.0) - p<.05	Above 45	30	68.5 (7.6)	Above 45	M/F: SCD: 5/12 Controls: 16/14	N/A	Not specified	SCD: GDS-15 score = 2 Control: GDS-15 score = 0 Significant difference from the control group (P < .05)	Participants had to be at least 45 years and have Danish as their native language.	Exclusion criteria for all groups were: (1) presence of (other) neurological, somatic, or psychiatric disorders that could significantly affect cognition; (2) ongoing alcohol or substance abuse (according to national health recommendations); and (3) use of medication known to affect cognition. The Geriatric Depression Scale with 15 items (GDS-15) and a cut-off score of â‰¥ 5 was applied to screen…	N/A	Other: Clinic patients and volunteers	SCD were recruited from the Memory Clinic at the Danish Dementia Research Centre. Controls were volunteers.	Global cognition (MMSE and ACE)	No significant differences	GDS-15: Mean [Range] SCD: 2 [0-4] Controls: 0 [0-4] p<.05	Cognitive complaints are often poorly related to current objective cognitive impairment. In accordance with this, we found no negative correlations between objective cognitive scores and scores on any of the cognitive complaint measures. Surprisingly, our results did show a significant positive correlation between scores on the ACE and the SMC (patients with better cognitive scores reported more …	The nature of the present study was exploratory and had some important limitations including relatively small sample sizes. Thus, absolute conclusions are difficult to draw from this study alone and should be supported by other studies in the same field (eg on the nature of the complaints elicited by SCD patients in memory clinic cohorts). Further, it would have been relevant to have ratings of t…
1820	Personal memory function in mild cognitive impairment and subjective memory complaints: results from the Australian Imaging, Biomarkers, and Lifestyle (AIBL) Study of Ageing	Buckley, Rachel F	2014	Australia	Cross-sectional (collect data at 1 point in time)		Dichotomous (yes/no)	Memory	Questionnaire	One item “Do you have difficulties with your memory, yes or no?”	37	77.76 (7.3)	67-95	Controls (healthy no-complainers): 43	73.8 (6.1)	Controls (healthy no-complainers): 66-93	SCD - 35% female, HC - 56% F	%>12years: SCD 65%, HC 65%	N/A	N/A	Participants that were cognitively healthy or had MCI	A history of dementia other than DAT, psychiatric illness (such as significant current (but not past) depression, which was deter-mined by a Geriatric Depression Scale (GDS; [24])score of greater than five), Parkinson’s disease, cancers within the last few years, symptomatic stroke, uncontrolled diabetes, and alcohol consumption greater than recommended levels. Excludes participants with MCI that…	N/A but lost 5 because DAT Diagnoses before study. No other lost to follow-up mentioned because they took a specific time-point (no longer longitudinal)	Volunteer (e.g. ad for study)	Media advertisement and referral from doctor	verbal learning (CVLT-II), memory (Wechsler-III-Logical Memory), non-verbal memory (RCFT), verbal fluency (FFS from the D-KFES, and Stroop test), language difficulty (BNT), depression (GDS), personal memory (EAMI - assessed PSM and ABM)	(HC-NMC/HC-SMC/MCI) was related to both forms of personal memory, Pillai’s Trace = 0.15, F (4, 228) = 4.70,p= 0.01, partial etasquared (ηρ²) = 0.08. Both ABM performance, F (2,114) = 7.79, p= 0.001, ηρ2= 0.12, and PSM performance were affected, F (2, 114) = 6.02, p= 0.003, ηρ2= 0.10, indicating a medium effect sizes.	In all healthy controls, ABM and PSM were weakly correlated, r(79) = 0.23,p= 0.04, with healthy non-complainers showing a significant positive correlation and healthy memory complainers showing no correlation. MCI and healthy memory complaining group demonstrated more depressive symptomatol- ogy compared to the healthy non-complainers, F(2, 117) = 13.09, p < 0.001, ηρ2 = 0.18.	Further investigation of personal memory breakdown in MCI is likely to lead to a more profound understanding of the clinical syndrome, particularly its subjectively experienced aspects. One could also hypothesize that personal semantic memory (PSM) in MCI is becoming increasingly unresponsive to cueing, an avenue that we suggest is worthy of further inves- tigation.	argue for the importance of incorporating assessments of subjective and personally experienced memories as an integral part of characterizing the MCI symptom complex. Difficult to determine subjective memory complaints with just a measure, would be good to interview too
1787	Regional Hippocampal Atrophy and Higher Levels of Plasma Amyloid-Beta Are Associated With Subjective Memory Complaints in Nondemented Elderly Subjects	Cantero, Jose	2016	Spain	Cross-sectional (collect data at 1 point in time)		Dichotomous (yes/no)	Memory	Questionnaire + Interview	SMC was corroborated with the Memory Functioning Questionnaire and with a structured interview.	47	69.6 (4.3)	n/a	48	68.1 (3.2)	N/A	M/F: SMC: 22/26 Control: 26/21	SMC: 10.9 (4.5) Control: 11.0 (4.6)	N/A, likely all Spanish.			Individuals with medical conditions and/or a history of disorders that may affect the cerebral integrity (eg, stroke, coronary heart diseases, diabetes, head trauma, neurodegenerative diseases, depression, hydrocephalus, intracranial mass, MRI infarcts, and use of psychoactive medication) were not allowed to participate in the study. All participants showed a global score of 0 (no dementia) in th…		Other: general populations + hospital outpatients	Recruited from senior citizen’s associations, screening programs, and hospital outpatient services	Free and Cued Selective Reminding Test (verbal learning and memory), Rey-Osterrieth Complex Figure Test (visuospatial constructional ability and visual memory), verbal paired associated subtest of the Wechsler Memory Scale (Memory), and the Camel and Cactus Test (Semantic knowledge), and MMSE (global cognition).	No significant differences between SMC+ and SMC- in objective memory tasks and MMSE.	Subjective memory questionnaires: MFQ every day: p<0.001 Control: 29.6 (7.1) SMC: 41.4 (9.8) MFQ texts: p<0.001 Control: 6.6 (3.7) SMC: 9.6 (4.3) Past events: p<0.001 Control: 16.9 (3.7) SMC: 19.9 (2.4)	Future research should longitudinally assess whether the association between lower volume of DG and higher plasma Aβ1–42 levels in SMC+ participants is able to discriminate between older adults who experience a faster decline from those who remain stable. If such association is confirmed, older adults with SMC may be a target population for applying novel pharmacological strategies aimed to modif…	participants lacked biomarkers of AD pathology (ie, CSF Aβ/tau and/or amyloid PET) impeding the confirmation of preclinical AD in SMC+participants. Second, the present study is cross-sectional, hindering the assessment of progression and therefore the validation of hippocampal volume changes and plasma Aβ1–42 results in this population. Furthermore, the hippocampal atlas was applied to 1mm resolu…
5661	Stability of Subjective Executive Functioning in Older Adults with aMCI and Subjective Cognitive Decline.	Carmasin, Jeremy S.	2020	USA	Longitudinal (collect data over time)	1 year	Dichotomous (yes/no)	Memory	questionnaire	Yes/no - BRIEF-A	24	73.4	60+	22	72.2	60+	SCD sample = 35% female / 65% male CN sample = 50% female / 50% male	SCD sample in years: 17.8 CN sample in years: 16.8	N/A	SCD GDS: 3.5 CN GDS: 2.0	At least 60 years old, right-handed, fluent in English, and a minimum of 12 years of education	Comprised of any uncontrolled or confounding medical, psychiatric, or neurological condition (other than aMCI), history of head trauma with more than a five-minute loss of consciousness, history of a substance use disorder, or current clinical depression as determined by a board-certified geriatric psychiatrist	SCD sample lost 3 participants. Total sample lost three as a result. Excluded: Two SCDs participants transitioned to aMCI, while a third SCD transitioned to an atypical presentation (unable to be classified).	Volunteer (e.g. ad for study)	Participants were recruited from flyers, newspaper ads, public lectures, and referrals from medical center clinics	General cognition (MMSE), executive function (WCST-64 Categories, WCST-64 Perseverations, Delis-Kaplan Executive Function System - D-KEFS), memory (Digit Span Forward, Digit Span Backward, CVLT Total Trials 1–5, CVLT Short delay, CVLT Long delay, CVLT Discrimination), language (Boston Naming Test)	oorer executive function was also reported by the SCD than CN group on the Shift (q = 0.018), Initiate (q = 0.031) Working Memory (q = 0.005), and Plan/Organize (q = 0.011) scales, as well as the MI (q = 0.011) and GEC (q = 0.013). No significant differences emerged between aMCI and SCD groups.	Older adults with aMCI and those with SCD, whose diagnosis remained stable over approximately 1 year, reported significant problems with executive functioning that also remained stable over this period. SCD persists.	Future studies may investigate if objective executive function test performance adds predictive validity for conversion. It has been reported, however, that subjective cognitive concerns may remain stable in SCD for two or more years even as objective executive functioning subtly declines (Jeong, Park, Song, Chung, & Rhie, 2017). It remains unclear whether older adults who convert to a more sever…	Participants were relatively homogenous in terms of ethnicity and on average had a high level of education, thus limiting generalizability. This is particularly salient in light of research suggesting that older adults with fewer years of education may endorse greater levels of complaints, yet those who are highly educated may have complaints that are more prognostic of cognitive decline (Molinue…
1780	Multisensory, Multi-Tasking Performance of Older Adults With and Without Subjective Cognitive Decline	Carr, Sophie	2019	Canada	Cross-sectional (collect data at 1 point in time)		Dichotomous (yes/no)	Memory	Questionnaire	“Do you feel like your memory or thinking is becoming worse?” Questions about: the length of time they have been experiencing concerns about their cognition and whether they felt that their declines were greater than those in others of the same age	16	70.63 (6.96)		14	66.36 (4.80)		OA: 5 males SCD: 3 males	OA: 15.43 (2.21) SCD: 16.50 (3.37)		n/a	Those who were 60 years of age or older, fluent in English, and reported having normal or corrected-to- normal vision, unimpaired mobility (e.g., no need for an assistive device, no peripheral neuropathy, no chronic dizziness) and no known history of stroke, neurological disease (e.g., Multiple Sclerosis, Parkinson’s disease), diagnosed mild cognitive impairment, and/or dementia	-not meet the eligibility criteria for hearing. -below cutoff MoCA		Volunteer (e.g. ad for study)	A total of 55 participants were recruited through advertisements in newspapers and flyers distributed throughout the local community	general cognition (MoCA), attention (Digit Span, RAVLT immediate recal, Digit-Symbol, Stroop test, Trail Making Test A/, RAVLT delayed recall)	During the most difficult postural condition, however, individuals with SCD demonstrated less postural sway than older adults without SCD, and those with SCD and no objective indication of cognitive decline demonstrated less postural sway across conditions. Standard behavioural measures of sensory, motor and cognitive functions at baseline demonstrated poorer global cognitive function and auditor…	-OA group exhibited longer COP path lengths than the SCD group (OA: M = 25.15 cm; SCD: M = 20.32 cm; p < 0.01). -a significant two-way interaction between postu- ral load and listening load, F (1.42, 39.86) = 18.85, p < 0.001 - when standing on a compliant surface the OA group exhibited longer COP path lengths than the SCD group during eyes closed (p < 0.001) conditions.	-longitudinal study design to determine whether the SCD group in this study would be more likely to demonstrate clinically significant cognitive declines in future. - future research could consider biomarker status alongside SCD in order to assess whether individuals who have other objective evidence of being in the potential preclinical stages of AD exhibit performance differences on realistic, …	-self-reports of SCD may not necessarily reflect true decline -High functioning older adults were recruited to participate in this study in an attempt to control for common age-related conditions (i.e., sensory loss, mobility impairments, and other general health conditions). Although this re- cruitment strategy was intentional in order to best explore effects specific to SCD, it may have also le…
3400	Differential cognitive deterioration in dementia: A two year longitudinal study	Chamberlain, Samuel	2014	UK	Longitudinal (collect data over time)	8 monthly intervals for two years	Dichotomous (yes/no)	Memory	Interview	patients with subjective memory complaints who did not fulfill the NINCDS-ADRDA criteria for AD, and who were free from DSM-IV depressive disorders, were enrolled.	43	64.9 (9.1)		39	64.5 (8.7)		M/F: SMI: 20/23 Controls: 14/25		N/A		Participants were aged <80 years and had no history of cerebrovascular events (including transient ischemic attacks or strokes), serious head injury which required surgical intervention, and did not have vascular dementia, epilepsy, uncontrolled dia-betes, schizophrenia, bipolar disorder or depression, extrapyramidal signs, hallucinations, active treatment for cancer, recent chronic treatment wit…		Dropout rates were 10–30% in the current study, highest in the AD group.	Other: Volunteer and clinic patients	recruited from memory clinic and through an advertisement placed in the Alzheimer’s Disease Society newsletter.	General cognition (MMSE, Alzheimer's Disease Assessment Scale), Memory (Wechsler Logical Memory, Baddeley doors test), Object naming (Graded Naming Test), Semantic Knowledge (Semantic Naming Test), Verbal and nonverbal memory (Warrington Short Recognition Memory Test), Semantic and Phonemic fluency (Letter and category fluency), simultaneous visual matching ability and short-term visual recogniti…	SMI patients had lower MMSE scores than healthy volunteers (p< 0.01) but did not differ from the depressed patients (p> 0.10). SMI and depressed groups showed higher scores than the healthy volunteers (both p< 0.05) in terms of the Alzheimer's Disease Assessment Scale. No significant differences were found on the National Adult Reading Test. No other cognitive scores at baseline is presented	SMI groups also showed significantly higher GDS scores than healthy volunteers (bothp< 0.01) but the mean scores were beneath threshold for clinically significant depression	Future studies could seek to validate the formulae in independent memory clinic samples, to see if it is capable of successfully predicting ADAS-cog deterioration on the basis of baseline and early change scores.	It is important to consider several potential limitations. Data were analyzed per protocol, so attrition of cases may have led to an underestimation of true cognitive decline occurring in the clinical samples. Dropout rates were 10–30% in the current study, highest in the AD group. We did not assess specific reasons for dropout. Another potential limitation is that the conversion rate in SMI was …
1749	Arbitrary and semantic associations in subjective memory impairment and amnestic mild cognitive impairment among Taiwanese individuals: A cross-sectional study	Chang, Hsin-Te	2018	Taiwan	Cross-sectional (collect data at 1 point in time)		Dichotomous (yes/no)	Memory	Interview	"Do you feel like your memory function is declining?"	61	64 (10.2)		30	63.4 (7.7)		Male%: SMI: 39 Control: 40	years: SMI: 13.1 (3.3) Control: 12.9 (3.9)	everyone from Taiwan	evaluation of emotional symptoms, based on a report provided by the informant using the Depression and Anxiety indices of the Symptom Checklist-90-Revised (SCL-90-R). Depression: SMI: 0.6/3 (0.6) Control: 0.4/3 (0.5) Anxiety: SMI: 0.4/3 (0.5) Control: 0.3/3 (0.4) Estimated IQ: SMI: 109.7 (11.2) Control: 109.3 (11.0)	>50 years of age	Exclusion criteria for this study included a history of other syndrome, disorder, or disease that could contribute to the current cognitive state of participants.		Other: Clinic patients for SMI, healthy controls recruited as volunteers.	SMI recruited from the Memory Clinic of the National Taiwan University Hospital. Community volunteers were recruited as healthy controls.	Healthy controls did not undergo all of the neuro psych battery. Only cognitive measures which both groups have completed are included here. Memory (logical memory adapted from the Wechsler Memory Scale III, and the Word Sequence Learning Test, both measures have immediate and delayed recall components), general cognition (MMSE)	The HC and SMI groups displayed similar test scores. However, the SMI group performed more poorly on the delayed recall section of the WSLT than the Control group (|delta Rank|=32.07, r=0.48, p<0.005). SMI: 3.1 (1.6) Control: 4.2 (0.9)	Depression (GDS): p = 0.52 HC 0.4/3 (0.5) SMI 0.6/3 (0.6) aMCI-sd: 0.6/3 (0.7) aMCI-md: 0.6/3 (0.7) DAT: 0.7/3 (0.7) Anxiety : p = 0.60 HC 0.3/3 (0.4) SMI 0.4/3 (0.5) aMCI-sd: 0.4/3 (0.4) aMCI-md: 0.4/3 (0.4) DAT: 0.4/3 (0.5)	However, to verify these findings, longitudinal studies should be performed which confirm the prognostic value of assessing arbitrary associations to predict pathological changes in AD. Follow-up studies will thus be required to confirm the predictive value of the results obtained in this study with regard to AD conversion among aMCI and SMI individuals. Future study should compare the performanc…	- the sample size was relatively small. -due to time limitations during clinical visits, we were unable to administer the same number of neuropsychological tests to all participants. -did not incorporate biomarkers other than structural neuroimaging diagnosed by radiologist -All the memory tasks included in this study were verbal. -the educational level of the participants in this study was relat…
1704	Differential focal and nonfocal prospective memory accuracy in a demographically diverse group of nondemented community-dwelling older adults	Chi, Susan	2014	USA	Cross-sectional (collect data at 1 point in time)		Dichotomous (yes/no)	Memory	questionnaire	Comprehensive Assessment of Prospective Memory, Section B (CAPMB) is a 39-item questionnaire that assesses how problematic everyday prospective memory failures are to an individual.	58	82.5 (4.6)		98	81.4 (5.3)		Female%: SCD: 67.2 Control: 63.3	SCD: 15.2 (3.1) Control: 14.8 (3.1)	% non-white: SCD: 25.9 Control: 37.8	Geriatric Depression Scale: SCD: 2.4 (3.0) Control: 1.2 (1.5)	Participants were originally 208 nondemented older adults recruited from the Einstein Aging Study (EAS), a community-based longitudinal study of cognitive aging in older adults aged 70 and above residing in the Bronx, NY.	EAS exclusion criteria include severe audiovisual impairment and medical conditions that prevent successful completion of neuropsychological assessment, non-English speaking, and being homebound. We did not approach EAS participants with dementia and clinically significant depression. After study initiation, we excluded6 participants who failed to recognize any PM cues and13 participants who reco…		General population	Participants were recruited through a systematic sampling from Medicare or voter registration lists.	Prospective memory (PM) (computerized PM task used by Foster et al. (2009), based on the paradigm introduced by Einstein and colleagues (2005; see Figure 1), comprised of control, focal, and nonlocal conditions administered in randomized order across participants.	there was an overall significant difference (p<.001) for the groups with the percentages greatest for naMCI as compared to HC, SCD, and aMCI[3.9%(n = 4)intheHCgroup,3.3%(n = 2)intheSCD group, 6.3% (n = 1) in the aMCI group, and 37.7% (n = 6) in the naMCI group]. HC had a significantly greater mean than aMCI, t(109) = 2.61 p = .010, η2 = .04, and naMCI, t(110) = 2.56, p = .011, η2 = .04 but not SC…	There were no significant differences for the comparisons with age, sex, and GDS. For SCD, the nonfocal PM had a significantly greater task latency than control (p<.001) but no significant task latency difference for focal versus control (p=.534).	Future studies should consider increasing the complexity and number of PM trials on this task to increase discriminative power.	Several factors may have prevented our ability to detect a nonfocal PM deficit in naMCI in our main analysis. Our computerized task, which presented only two PM cues and four PMtrials per condition, resulted in a restricted range of performance. We also had a limited sample size.
1696	Subjective memory complaint as a useful tool for the early detection of Alzheimer's disease	Choe, Young Min	2018	South Korea	Cross-sectional (collect data at 1 point in time)		Dichotomous (yes/no)	Memory	questionnaire	Subjective Memory Complaints Questionnaire (SMCQ), “Do you think that your memory is poorer than that of other people of a similar age?"	72	70.60 (5.72)		103	70.38 (5.95)		M/F: SMC: 29/43 Control: 46/57	SMC: 10.15 (4.70) Control: 11.62 (4.63) p=0.042	Not indicated, likely Korean	0 clinical dementia rating for all participants in the SMI and control. Geriatric Depression Scale: p<0.001 SMC: 14.01 (7.04) Control: 9.63 (6.28) modified Hachinski Ischemic Scale: SMC: 1.24 (1.88) Control: 0.89 (1.35) ApoE e4 carrier %: SMC: 15.7 15: 20.3 Korean version of the Frontal Assessment Battery: SMC: 14.53 (1.94) Control: 14.61 (2.20)	The inclusion criteria were as follows. 1) Early AD subjects were diagnosed according to the probable AD criteria of the National Institute of Neurological and Com-munication Disorders and Stroke/Alzheimer’s Disease and Related Disorders Association (NINCDS-ADRDA) and the dementia criteria of the fourth edition of the Diagnostic and Statistical Manual of Mental Disorders (DSM-IV), MMSE scores bet…	The exclusion criteria for all subjects were as follows: 1) any serious medical, psychiatric, and neurologic disorders other than MCI or AD that could affect mental functioning; 2) evidence of focal brain lesions on magnetic resonance imaging (MRI), including lacunes and white matter hyper-intensity lesions of grade 2 or more by the Fazekas scale; 3) the presence of severe behavioral or communica…		Clinic patients	The study subjects were recruited from individuals registered in a program for the early detection and management of dementia at four centers in Seoul, Republic of Korea (two public health centers, one senior citizens’ welfare center, and one dementia clinic) from September 2005 to March 2014	Language function (15-item BNT), global function (MMSE; Korean version), Verbal delayed recall (Word List Recall Test), Verbal fluency (Verbal fluency test), Memory (The Word List Memory), Recall? (Word List Recognition and Constructional Recall test).	Only data related to MMSE and word list delayed recall presented. No significant differences between SMC and control.	In the Cognitively normal group, the SMC-positive group had significantly less education and higher GDS scores than the SMC-negative group.		-cautious when interpreting the relationship between SMC and AD pathology given our cross-sectional design. - the relatively small sample size might make it difficult to perform analyses in the depression subgroup of the group with early AD. -we did not directly adjust the main confound-ing factor, anosognosia (poor awareness of illness), which is known to have a negative association with SMCs.
1632	Subjective memory complaint and its relationship with cognitive changes and physical vulnerability of community-dwelling older adults	Dalpubel, Daniela	2019	Brazil	Cross-sectional (collect data at 1 point in time)		Dichotomous (yes/no)	Memory	Questionnaire	Memory Complaint Scale (MCS), forms A and B. The MCS consists of seven questions and aims to systematically. screen MC through the two-part application: MCS-A, applied directly to the evaluated participant; and MCS-B, applied to his/her companion/informant reporting on the participant’s memory.	According to MCS-A: 45 According to MCS-B 36	MCS-A: 73.8 (7.2) MCS-B: 75.1 (6.9)		MCS-A 55 MCS-B: 64	MCS-A: 74.7 (7.3) MCS-B: 73.8 (7.4)		%F: MCS-A: Memory Complaints: 75.6 Control: 61.8 MCS-B: Memory Complaints: 69.4 Control: 67.2	Years: MCS-A: Complaints 5.4 (3.6) No complaints: 4.8 (4.6) MCS-B: Complaints: 4.8 (4.9) No complaints: 5.2 (3.7)	Everyone from Brazil	Vulnerable Elders Survey: MCS-A: Memory complaints: 1.7 (2.3) Control: 2 (2.6) MCS-B: Memory complaints: 2.0 (1) Control: 1.8 (2.4)	Inclusion criteria were: elderly people of any gender aged 65 years or over, an informant who knew the participant sufficiently to answer the questionnaires and confirm information related to the elderly individual.	Participants with mental disorders; uncorrected auditory or visual deficits that made the tests impossible to complete; and a score ≥ 5 on the Geriatric Depression Scale (GDS)18 were excluded.		General population	Participants were recruited from a random stratified proportional sample of individuals living in the municipality of São Carlos, São Paulo state, Brazil. The strata and their quantity were defined by the number of combinations of gender categories and age groups, from the pre-defined age, taking as a reference the subdivision used by the Brazilian Institute of Geography and Statis-tics and the i…	General cognition (MMSE and Addenbrooke's Cognitive Examination-Revised (ACE-R), includes attention and orientation, fluency, memory, language, visual-spatial).	According to the intergroup analyses, performed using the Mann-Whitney test, of the results on the MCS-A (applied to the elderly), no statistically significant differences between the groups were found. However, in evaluation with the MCS-B, statistically significant differences were observed for total ACE-R total score (p=0.020) and Visual-Spatial domain (p=0.001). Data presented here: ACE-R tot…	There was also a correlation between the Vulnerable Elderly Survery (VES-13) and total ACE-R score (p=0.001 / ρ= –. 336); the VES-13 and ACE-R Memory domain (p=0.002 / ρ= –313); the VES-13 and ACE-R Fluency domain (p=0.001 / ρ= –325); the VES-13 and ACE-R Language domain (p=0.001 / ρ= –328); and the VES-13 and MMSE (p=0.006 / ρ= –271),	Longitudinal studies exploring these issues are suggested for future research.	Some limitations of this study should be noted. The sample cannot be generalized since it is region-specific. Stress and anxiety were not assessed in the elderly or informants, and these data may influence the subjective responses on the questionnaires. However, the overall cognitive assessment and neurologist assessment minimize this factor. Another relevant element is that, although the MCS is …
1621	Subjective cognitive impairment, cognitive disorders and self-perceived health: The importance of the informant	De Almeida, Mariana	2019	Brazil	Cross-sectional (collect data at 1 point in time)		Dichotomous (yes/no)	Memory	Questionnaire	Memory Complaint Scale. The scale has two versions, one to be applied to the evaluated subject (MCS-A), and the other to their companion or caregiver (MCS-B).	MCS-A: 34 MCS-B: 28	MCS-A: 73.8 (7.2) MCS-B: 75.0 (7.2)		MCS-A: 49 MCS-B: 55	MCS-A: 74.2 (7.3) MCS-B: 73.5 (7.3)		Number of females/whole sample: MCS-A: SCI: 25/34 Control: 31/49 MCS-B: SCI: 19/28 Control: 37/55	Years: MCS-A: SCI: 5.4 (4.0) Control: 5.3 (4.9) MCS-B: SCI: 5.1 (5.5) Control: 5.5 (4.1)	Everyone from Brazil	**Married** MCS-A form SCI:24 NSCI: 30 MCS-B form SCI: 22 NSCI: 35 **Divorce** MCS-A form SCI:2 NSCI: 4 MCS-B form SCI: 1 NSCI: 5 **Widowed** MCS-A form SCI:6 NSCI: 13 MCS-B form SCI: 5 NSCI: 14 **Single** MCS-A form SCI:2 NSCI: 2 MCS-B form SCI: 0 NSCI: 4	Inclusion criteria were: age ≥65 years and the existence of an informant who knew the subject sufficiently well to provide information on questionnaires used to evaluate the individual. Subjects with a possible MCI diagnosis were included.	Exclusion criteria: individuals with a diagnosis of dementia, mental illness or disorder, untreated systemic diseases that would make participation impossible, uncorrected auditory or visual deficits that would make cognitive tests impossible, individuals scoring >5 on the Geriatric Depression Scale, and those with below-expected cognitive scores for their age and education, evaluated by a specia…		Volunteer (e.g. ad for study)	This was a simple random sample, extracted from the database of an epidemiological study carried out in a Brazilian city in 2012.	General Cognition (Addenbrooke's Cognitive Examination, ACE-R, clock drawing test (CDT), and MMSE). ACE-R incorporates measures of attention, orientation, memory, fluency, language, and visuospatial abilities.	No significant results were found between SCI and control on the MCS-A except on the CDT. Regarding the CDT, a significant result was observed (p=0.04), indicating the influence of MCS-A results on CDT performance, especially for those who scored >6 for total score (65.8% of those who reported SCI). (No scores were provided but the percentage of participants performing very poor, poor, and normal…	The economic class was analyzed without dividing the subjects as the distribution of this status proved similar for the two groups.	Given that the aging process is heterogeneous, other factors can be investigated as predictors of SCI, such as social and family support and advanced activities of daily living.	-the number of individuals evaluated and the choice of a little-used screening instrument for one of its main measures. - objective cognitive evaluation of the informants, who were often not only elderly them- selves, but also companions of the study subjects, was not performed -It should be noted that these findings cannot be extrapolated to the general population. One of the highlights of this …
1585	Evidence of neuronal compensation during episodic memory in subjective memory impairment	Erk, Susanne	2011	Germany	Cross-sectional (collect data at 1 point in time)		Dichotomous (yes/no)	memory	Interview	Included individuals asked for a clinical assessment because of persistent experiences of memory problems. We included only individuals whose spouses or family members perceived very mild memory impairment in everyday life.	19	68.4 (5.7)		20	66.8 (5.4)		F/M: SMI: 5/14 Control: 9/11	years: SMI: 14.5 (3.5) Control: 15.4 (3.4)	Not specified, likely all German	Beck Depression Inventory: p=0.03 SMI: 7.5 (4.9) Control: 4.3 (3.8)	All individuals reported onset of memory impairment within the past 10 years. We included only individuals whose spouses or family members perceived very mild memory impairment in everyday life. Normal performance on cognitive tests was used as the core criterion for SMI as it is conceptualized herein. Twenty healthy volunteers without any medical or psychiatric disorders or use of medications wi…	Individuals with an identifiable cause of SMI, such as specific medical or psychiatric conditions or the use of medications with known effects on cognition, were excluded.		Other: General population and clinic patients	SMI recruited from the memory clinic of the Department of Psychiatry and Psychotherapy, University of Bonn, Bonn, Germany. Healthy participants recruited from the general population.	general cognition (MMSE), Recall and Recognition (Task involves face-profession pairs), Executive cognition, and working memory (N-back), visual attention, and task switching (Trail making test A and B). Naming score, immediate recall score, delayed recall score, visual praxis score, visual recall score (Consortium to Establish a Registry for Alzheimer Disease (CERAD) neuropsychological battery)	No significant differences were observed between the two groups on any cognitive measure except for the naming score: p=0.04 SMI: 14.6 (0.8) Control: 14.9 (0.4)	Beck Depression Inventory: p=0.03 SMI: 7.5 (4.9) Control: 4.3 (3.8)	The present results further support the concept ofSMI as a compensated pre-MCI state in the clinical manifestation of AD.	-small number of participants
1723	Subjective memory complaints and personality traits in normal elderly subjects	Hanninen, Tuomo	1994	Finland	Cross-sectional (collect data at 1 point in time)		Dichotomous (yes/no)	memory	Questionnaire	-Memory Complaint Questionnaire (MCQ) the subject is asked how his/ her memory works now compared with when the subject was young. It contains six items dealing with memory of persons (newly met or old acquaintances), things (eg, keys), telephone numbers or shopping lists, and memory in general	10	71.7 (2.31)		10	71.5 (2.84)		Complainers: 2M/8F Non-complainers: 3M/7F	Complainers: 6.5 (2.27) Non-complainers: 7.5 (4.06)	Not specified, likely all Finnish	MCQ Total: 26.8 ± 3.74 SCD: 31.9 ± 1.60 Non SCD: 21.7 ± .95	Subjects without evidence of memory impairment according to adapted AAMI criteria (Ben-ton score 5 or over and Wechsler score 13 or over) were selected for further evaluation.	- cut-off point was 24 or over to exclude cognitive decline on the MMSE		Volunteer (e.g. ad for study)	Subjects for the study were selected from the participants in a population-based dementia screening study	IQ (Wechsler), general cognition (MMSE) Visual perception, and memory (Benton Test).	No significant differences were found in the cognitive measures between the study groups.	No significant differences found on the Geriatric Depression Scale. Complainers had significantly higher scores on the Hypochondriasis scale of the Minnesota Multiphasic Personality Inventory (MMPI): p<0.01 Complainers: 12.0 (3.71) Control: 5.22 (9.13) Complainers also scored higher on the Psychasthenia scale of the MMPI: p<0.05 Complainers: 15.0 (9.13) Control: 6.00 (5.43)	-look at personality traits associated with memory performance	An obvious limitation of this study is the small sample size in the final analysis.
1371	Subjective memory complaints are associated with brain activation supporting successful memory encoding	Hayes, Jessica	2017	USA and Netherlands	Cross-sectional (collect data at 1 point in time)		Dichotomous (yes/no)	memory	Interview	Participants with subjective memory complaints were defined as those who had noticed a worrisome decline in their memory that was unrelated to any other ongoing health or situational factors.	23	68.57 (8.18)	53-84	41	67.49 (9.06)	50-85	M/F: SMC: 6/17 Control: 16/25			Test site: US/NL SMC: 13/10 Control: 26/15		Excluded due to either incomplete data (n=12), or having a Mini-Mental State Examination (MMSE) score < 25 (n=3). Interested individuals were screened and excluded if they had a history of neurological disorders, psychiatric disorders, brain injury, or radiation or chemotherapy for cancer treatment.Current use of psychotropic medications, uncontrolled medical conditions, and presence of MRI contr…		Other: Memory clinic patients and volunteers from community centers.	Participants were recruited from memory clinics, senior centers, and communities surrounding both cities (Detriot and Leiden).	IQ (Wechsler Abbreviated Scale of Intelligence II in Detroit, and by using the 4 corresponding subtests (block design, vocabulary, matrix reasoning, and similarities) of the Dutch language version of the Wechsler Adult Intelligence Scale III in Leiden). Long term memory (Rey Auditory Verbal Learning Task, and the adult battery of the Wechsler Memory Scale-IV), visual attention and task switching …	-participants with subjective memory complaints were more likely to indicate that they felt they had more problems with memory than most (GDS question 14, X^2(1)= 25.63, p = 4.12e_x0004_7) -MMSE: p=0.658	The models and revealed a significant age effect on Wechsler Memory Scale and digit symbol performance, such that with older age participants performed at lower levels (No data presented). Memory Functioning Questionnaire-Frequency of forgetting: p<0.001 SMC: 3.58 (0.95) Control: 2.65 (0.81) Geriatric Depression Scale: p=0.009 SMC: 5.81 (4.14) Control: 3.00 (3.84) After the removal of these quest…	Recently some limitations of parametric analyses using cluster thresholding have been identified. When applying a p threshold of 0.001, as in our between-group analysis, these limitations appear negligible. However, when applying a threshold ofp<0.05, as in our association between subsequent memory effects and FOF, the amount of false positives may be greater than expected. These results should t…	In addition to the need for longitudinal follow-up, future studies should strive to better characterize the role of potential confounding factors. Given the trend-level differences we observed in depressive symptomology and personality between those with and without subjective memory complaints, this warrants further investigation.
3594	Prospective Memory in Subjective Cognitive Decline	Hsu, Yen-Hsuan	2015	Taiwan	Cross-sectional (collect data at 1 point in time)		Dichotomous (yes/no)	memory	Interview	(1) there is a self-reported memory decline severe enough to seek medical advice; (2) normal performance on objective cognitive test defined as no worse than 1.5 SD as compared to normative data; (3) absence of any physical or psychiatric illness that may be related to memory impairment; and (4) no impairment in activities of daily living.	21	62.00 (10.46)		20	65.00 (8.37)			SCD: 8.95 (3.51) Controls: 9.55 (3.59)			Inclusion criteria were (a) a score >25 on the Mini-Mental Status Examination (MMSE); (b) performance no worse than 1.5 SD from average on each cognitive domain tested by the Cognitive Ability Screening Instrument; and (c) independent activities of daily living judged by box scores of Community Affair, Home and Hobbies, and Personal Care no higher than 0.5 on the Clinical Dementia Rating.	Exclusion criteria were history of traumatic brain injury, current systemic medical disease, major neurological or psychiatric disorders, and the presence of notable depression. Notable depression was defined by either of the following conditions: (1) the patient responded positively to the question “did you recently experience a depressive mood that did not subside spontaneously?”; or (2) the ne…		Clinic patients	Participants were recruited from the Department of Neurology as part of their checkups in the hospital.	General cognition (MMSE, Cognitive Abilities Screening Instrument), Prospective and Retrospective Memory (Envelope Test (event-based), Telephone Test (time base))	No difference found on the MMSE nor the Cognitive Abilities Screening Instrument long-term memory, short-term memory, attention, mental manipulation, abstract thinking, language, verbal fluency, drawing, orientation, and total score. Regarding performance on the PM tasks, the SCD group showed significantly poorer performance than the control group on the time-based PM task (Z=2.94, P= 0.003, y=0.…		Despite the well-validated psychometric properties of CASI, the adoption of more comprehensive neuropsychological tests in future studies will make the classification of SCD more solid and reliable. Further study is needed to corroborate our preliminary findings in the community.	This study has several limitations. First, we used single-trial PM measures because they were easily integrated into clinical work and were suggested to have a similar pre-diction value of aMCI to more comprehensive measures of PM. However, the small target number may have limited the reliability of results and flawed the statistical analyses because of the range of restriction. Second, theoretic…
1208	Memory complaints and memory impairment in older individuals	Jonker, Cees	1996	Netherlands	Cross-sectional (collect data at 1 point in time)		Dichotomous (yes/no)	memory	Questionnaire	Subjective memory performance was assessed with the CAMDEX protocol and involves asking the respondents whether or not they have complaints about their memory (labeled here as memory complaints). This is followed by separate questions about whether they forget, more than they used to, the names of relatives and close friends, where they left things, and whether they have ever lost their way in fa…	Complaints-/Problems+: 389 Complaints+/Problems-: 306 Complaints+/Problems+: 559	Complaints-/Problems+: 48.6% <75 Complaints+/Problems-: 50.7% <75 Complaints+/Problems+: 47.8% <75		complaints - /problems - = 1271	complaints -/problems - : 67.7 (SD 21.2)		Female%: Complaints-/Problems+: 55.0 Complaints+/Problems-: 58.8 Complaints+/Problems+: 54.7 Control: 56.2	Percentages: (Less or equal to 6 years/7-11 years/12+ years) Complaints-/Problems+: 42.4/47.6/10.0 Complaints+/Problems-: 36.8/50.3/12.8 Complaints+/Problems+: 31.1/54.4/14.5 Control: 38.3/52.8/8.9		National Adult Reading Test: Complaints-/Problems+: 67.9 (20.6) Complaints+/Problems-: 73.4 (21.1) Complaints+/Problems+: 72.4 (19.4) Control: 67.7 (21.2)	Briefly, the population base of the AMSTEL study includes allnoninstitutionalizedindividuals65 to 84 years of age who lived in the city of Amsterdam and were registered with ageneral practitioner (GP) on the prevalence date.			Clinic patients	The sample was drawn from the lists of 30 GP practices, spread throughout the city.	Questions for the tests mentioned below were included in the interview to assess Delayed recall, factual memory, orientation to time, Orientation to place, concentration, language, copy design, verbal abstraction, semantic fluency (Categorical fluency, MMSE, GMS-organic, CAMCOG, Abbreviated Mental Test Score, Mental Status Questionnaire, Short Portable Mental Status Questionnaire.) global cogniti…	In the nondepressed, non-demented sample, the unadjusted analyses show that subjective memory was significantly related to animal fluency scores and to the subscales recall, orientation to place, and verbal abstraction. the odds for cognitive test performance by subjective memory performance, adjusted for age, sex, and premorbid verbal intelligence. Relative to the individuals without memory comp…	In the total sample, 22.1 % of the nondemented, nondepressed normals had complaints and reported memory problems, compared with 36.7% of the depressed and 46.4% of the demented(P<.00001). The group with complaints, problems, or both had a proportionately greater percent in the category greater or equal to 75 years of age (49.3% to 52.2%)compared with the group with no complaints and no problems (…	A follow-up study is needed to determine whether memory complaints and problems predict future dementia or age-associated memory impairment in this population.	One issue related to the interpretation of our findings relates to the validity of our tests of cognitive function. The subscales have not been standardized and, as such, their clinical and functional correlates have not been fully evaluated. A second issue regarding the interpretation of these results relates to the questions used to assess memory complaints. Memory complaints have been assessed…
23761	Differences in Subjective and Objective Cognitive Decline Outcomes Are Associated with Modifiable Protective Factors: A 4-Year Longitudinal Study	Katayama, Osamu	2022	Japan	Cross-sectional (collect data at 1 point in time)		Dichotomous (yes/no)	Memory	Questions	SCD was defined using the following criteria: (1) normal cognitive functioning on a neuropsychological assessment battery (i.e., scores > 1.5 SD units below age- and education-adjusted means); (2) the absence of OCD; and (3) a response of â€œYesâ€ to any one of the following four questions: (1) Do you have any difficulty with your memory? 2) Do you forget where you have left things more than you…	2044	71.4 (5.2)	65 or older	955	71.1 (4.8)	65 or older	F%: SCD: 53.0 Normal: 53.3	SCD: 11.7 (2.5) Normal: 11.6 (2.4)	Not specified	MMSE: SCD = 27.2 Â± 1.9, Control = 27.3 Â± 1.8 Albumin, mg/dL: SCD = 4.3 Â± 0.3, Control = 4.4 Â± 0.3. p <0.001 *. Post-Hoc: SO < S < N GDS: SCD = 2.9 Â± 2.5, Control = 1.8 Â± 1.9/. p <0.001 *. Post-Hoc: N < O < S < SO * p-values reported from one-way ANOV	The inclusion criteria were as follows: (1) residents of Obu City; and (2) aged â‰¥ 65 years at the time of enrollment	The exclusion criteria were as follows: (1) health problems (dementia, Parkinsonâ€™s disease, stroke, or depression; n = 443), based on the information obtained by a qualified nurse during the face-to-face interviews to ensure that they had been diagnosed by a doctor; (2) inability to perform basic activities of daily living (ADLs), such as eating, grooming, bathing, and climbing up and down stai…		Volunteer (e.g. ad for study)	Adults enrolled in the National Center for Geriatrics and Gerontology Study of Geriatric Syndromes cohort study	Global cognition (MMSE), Memory (Word List memory composite score), attention (TMT-A), executive function (TMT-B), processing speed (Symbol digit substitution test).	No significant differences between the two groups.	GDS: p<.001 NC: 1.8 (1.9) Controls: 2.9 (2.5)	Future studies may increase the validity of the test results by adding additional tests per domain. Longitudinal testing on young or middle-aged adults in future studies may be required. In the future, we will focus on the optimal frequency and intensity of exercise to prevent OCD in older adults with SCD.	However, this study had some limitations. First, participants were not randomly recruited, and approximately 41% of them dropped out at follow-up, which may have led to an underestimation of OCD at follow-up. Second, the cognitive function test for diagnosing MCI used to define OCD consisted of one test per domain. Future studies may increase the validity of the test results by adding additional …
1155	Objective features of subjective cognitive decline in a United States national database	Kielb, Stephanie	2017	USA	Longitudinal (collect data over time)	Annual, at least two visits, maximum of nine	Dichotomous (yes/no)	memory	Interview	the single yes-no question, “Does the subject report a decline in memory relative to previously attained abilities?” was systematically completed on the large number of individuals included for the current analysis. A trained clinician provides the response to this question after conducting a semistructured interview with the participant.	763	75.9 (7.6)		3152	75.5 (7.1)		%F: SCD: 66.6 Non-SCD: 67.5	SCD: 15.8 (2.9) Non-SCD: 15.7 (2.8)	% White/%Hispaic or Laino SCD: 85.4/3.0 Non-SCD: 86.8/3.4	Primary language % English: SCD: 96.5 Non-SCD: 97.4 APOE e4 status, % of e4 allele carriers SCD: 27.8 Non-SCD: 26.7 Family history of dementia %: SCD: 54.2 Non-SCD: 51.0	The present sample included participants in the database who were older than the age of 65 years and classified as“cognitively normal” at baseline based on the judgment of a trained clinician, a Mini-Mental State Examination score of 27 or above and a Clinical Dementia Rating global score of 0. The sample was further restricted to participants who received longitudinal (i.e., at least two) annual…	Participants who endorsed more than seven symptoms on the 15-item Geriatric Depression Scale (GDS-15) at baseline were excluded from the sample, given that some cases of SCD may be an artifact of prominent depression.	unknown - only participants with full data were included	Other: Each Alzheimer's Disease Center has its own system for recruiting and enrolling participants.	Participants in the NACC database may come from self-referrals, recruitment activities in the community, referrals from clinicians or family members, or word-of-mouth advertising.	Auditory attention span (Wechsler Memory Scale-Revised, digit span forward and backward) auditory episodic memory (WMS-R Logical Memory [story 1] Immediate recall and delayed recall) object naming (30-item version of the Boston naming Test (BNT)) semantic fluency (60-second list generation tasks), psychomotor speed (Wechsler Adult Intelligence Scale-Revised, digit symbol coding and parts A and B …	On measures of auditory attention span (WMS-R Digit Span Forward and Backward), neither baseline scores nor the longitudinal rate of change estimates differed significantly between the two groups. On episodic memory tests (WMS-R Logical Memory Immediate Recall and Delayed Recall), the groups did not differ significantly from each other at baseline. Over the period of follow-up, both groups showed…	The average number of follow-up visitswas significantly greater in the SCD- group (4.7+/- 1.9) compared with the SCD+ group (4.3 +/- 1.9, P<.001). The average baseline FAQ rating, which ranged from 0 (normal) to 3 (dependent), was significantly higher in the SCD+group (0.40+/-1.45) relative to the SCD- group (0.16+/-0.98,P<.001) APOE ε4 status had no significant effect on any baseline test score …	Future studies should investigate episodic memory practice effects and more refined measures of psychomotor speed in an effort to distinguish individuals on the basis of SCD in smaller samples.	The present study had several limitations that must be addressed. First, the sample, similar to the NACC database from which it was drawn, contained a disproportionate representation of female gender, non-Hispanic, White race, and high educational attainment relative to the general population. Second, the presence of SCD in our sample was determined based on a single yes-no question, rather than …
2933	Feature Binding Deficits in Subjective Cognitive Decline and in Mild Cognitive Impairment	Koppara, Alexander	2015	Germany	Cross-sectional (collect data at 1 point in time)		Dichotomous (yes/no)	Memory	Questionnaire	“Do you feel like your memory is getting worse? ”. To be classified as SCD in this study, the participants had to answer “yes, this worries me”. SCD participants scoredwithin±1.5 SD on any subtest of the Consortium to Establish a Registry of Alzheimer’s disease (CERAD)NP battery.	19	66.79 (7.58)		23	68.00 (8.31)		%Females: SCD: 42 Control: 39	SCD: 16.53 (3.03) Control: 14.39 (3.07)		17 people completed Trail making test A and B of control. only 4 people completed the Digit span tasks of the healthy control sample. 14 people of the SCD completed the Trail making test and only 10 completed the digit span tests.	Inclusion of participants in the study was granted, after a comprehensive vision assessment. These conditions were undertaken to rule out the possibility that poor performance on the STMB task could result from visual or perceptual difficulties.	Exclusion criteria for all controls were: 1) past or present neurological or medical diseases, including addiction disorders; 2)medication that may interfere with cognition, including any psychotropic medication; and 3) memory complaints (the controls answered the same questions as the participants with SCD), to avoid the inclusion of individuals with a motivation of clinical help seeking. Dement…		Other: Volunteers and clinic patients	Participants with SCD (n= 19) were recruited within the memory clinic of the Clinical Treatment and Research Center for Neurodegenerative Disorders(KBFZ), Department of Psychiatry, Department of Neurology, University Hospital Bonn.	General cognition (Consortium to Establish a Registry of Alzheimer's Disease (CERAD), CERAD includes MMSE, Visual learning and recall, copy figures and recall, semantic fluency, wordlist test with three learning and recall trials, and a delayed recall trial, trail making test A and B and a lexical fluency task.) verbal short term memory and working memory (Digit span forward and backward), visual…	Importantly, mean performance of healthy controls and SCD did not differ significantly on any of the neuropsychological test scores. On the VSTM, the results showed that participants of the SCD group had significantly lower feature binding scores (M= 0.304) (Adjusted mean difference: –0.15, p= 0.003, 95% CI: –0.25– –0.05), controlling for the effect of the covariates of no interest than members o…		Future studies incorporating AD biomarkers and longitudinal follow-up are needed to further establish the clinical utility of feature binding.	Limitations of this study include the small sample size and the lack of biomarkers. The cohort may also have different characteristics than a population-based sample. There are no longitudinal studies about feature binding and how it correlates to changes in cognition so far. How sensitive feature binding is to changes in cognition and/or neuropathology thus remains to be shown. Also, deficits co…
1133	Cognitive performance before and after the onset of subjective cognitive decline in old age	Koppara, Alexander	2015	Germany	Longitudinal (collect data over time)	8 years; follow-up interval was 18 months	Dichotomous (yes/no)	memory	Question	“Do you feel like your memory is becoming worse?”The possible answers were “no,” “yes, but this does not worry me,” or “yes, this worries me.”	SCD-C (SCD without concerns): 965 SCD+C (SCD with concerns): 372	SCD-C (SCD without concerns): 79.73 (3.56) SCD+C (SCD with concerns): 79.72 (3.60)		993	79.39 (3.40)		comparison female: 661 (66.6%) SCD without concerns female: 566 (58.7%) SCD with concerns female: 63 (70.7%)	comparison: low (675; 68.0%), middle (241; 24.3%), high (77; 7.8%) SCD without concerns: low (618; 64.0%), middle (233; 24.1%), high (114; 11.8%) SCD with concerns: low (262; 70.4%), middle (67; 18.0%), high (43; 11.6%)		Incident Alzheimer's dementia within five follow-ups: comparison (51), SCD without concerns (88), SCD with concerns (53)	A total of 3327 subjects free of dementia at baseline were recruited from general practitioner (GP) registries and assessed with structured clinical interviews and cognitive tests. Main inclusion criteria were ages greater than 75 years, native German language, absence of severe hearing or vision impairments, and residing at home rather than in an institution... Only cognitively normal subjects (…		Total sample: The number of personal interviews was 2049 (87.9%) at follow-up 1, 1825 (78.3%) at follow-up 2, 1505 (64.6%) at follow-up 3, 1259 (54%) at follow-up 4, and 1037 (44.5%) at follow-up 5	Clinic patients	Recruitment from general practitioner (GP) registries	General Cognition (MMSE) Verbal immediate and delayed recall (CERAD 10-item word list) Verbal Fluency (CERAD verbal fluency test) Working memory (SISCO)	Baseline performance in the SCD group was lower and declined more steeply in immediate and delayed verbal recall than in the control group (no SCD at baseline). This effect was more pronounced in the SCD group with concerns. Incident SCD was preceded by decline in immediate and delayed memory and word fluency.	As expected, greater age, male gender, lower education, depressive symptoms, and having the APOEε4 genotype were associated with poorer baseline cognition, but the effects of SCD were independent from these covariates. In line with Caselliet al., APOEε4 had an effect on delayed recall, but not on MMSE. Age had a significant effect on the level and shape of the trajectories, in line with Gomeni et…	We here focused on prevalent SCD and incident SCD. However, like other phenotypical classifications (e.g.MCI), SCD is unlikely to be absolutely stable over time. It will be an interesting issue for further research to study the determinants and consequences of SCD stability overtime. In sum, this study shows that a report of memory decline in old age is partly related to ongoing (past and future)…	The limitations of our study include the lack of brain imaging.
4384	APOE-epsilon 4 and APOE-491A polymorphisms in individuals with subjective memory loss	Laws, S. M.	2002	Australia	Cross-sectional (collect data at 1 point in time)		Dichotomous (yes/no)	memory	Interview	individuals referred to The Memory and Capacity Evaluation Unit at Osborne Park Hospital between 1996 and 1998. Additionally, advertisements were placed in local newspapers seeking people with memory complaints.	98	63.4 (1.0)		49	61.3 (1.5)		Memory complainers: 54% Females Controls: 51% Females	Age at leaving school: Memory complainers: 15.8 (0.2) Controls: 15.7 (0.4)		ApoE level ug/mg^-1 total protein Memory complainers: 2.26 (0.09) Controls: 2.31 (0.14)	individuals with memory complaints (age 63.4±1.0 years) and 49 age, gender, and education-matched controls (age 61.3±1.5 years).	The cognitive component(CAMCOG) includes tests of orientation, memory, language, praxis, attention, calculation, abstract thinking, and visual perception. Scores can range from 0 to 107. A score of 80 or greater is considered to exclude dementia. The CAMCOG also includes questions that allow computation of the MMSE and the Abbreviated Mental Test Score (AMTS). In addition, the interviews gather d…		Other: Clinic patients and volunteers	Recruited from individuals referred to The Memory and Capacity Evaluation Unit at Osborne Park Hospital between 1996 and 1998. Additionally, advertisements were placed in local newspapers seeking people with memory complaints. Control subjects were recruited through media advertisements and by asking spouses of complainers to volunteer for the study.	General cognition (MMSE, CAMCOG	MMSE: P < .001 (z= 05.96) Memory complainers: 27.6 (0.2) Controls: 28.8 (0.2) CAMCOG: p< .001 (z= -5.52) Memory complainers: 96.3 (0.6) Controls: 101.5 (0.5)	Subjects with memory complaints were 1.98 times more likely to have the −491AA genotype (95% CI=0.98–3.99), however, this difference did not attain statistical significance (P=0.055, X^2=3.69) However, the presence of at least one copy of the −491A allele conferred a 2-fold increased risk of memory complaints (95% CI=1.11–3.52; P=0.02, X^2=5.47). The−491A allele had no apparent effect on cognitiv…	longitudinal studies of this cohort are in progress to determine the usefulness of plasma apoE levels as a potential biomarker.
1054	Prospective memory and subjective memory decline: A neuropsychological indicator of memory difficulties in community-dwelling older people	Lee, Stephen	2018	Australia	Cross-sectional (collect data at 1 point in time)		Dichotomous (yes/no)	memory	Questionnaire	It was decided to assign to an SMD group those participants who endorsed scores of ≥4—that is, responses of“somewhat worse now” or “ much worse now,” on at least four of the six items on the Memory Assessment Clinic Questionnaire, MAC-Q.	96	73.14 (5.70)		99	73.82 (5.77)		%female SMD: 67.7 Control: 60.6	SMD: 12.50 (2.60) Control: 12.35 (2.75)		Predicted IQ on the Test of Premorbid Function: SMD: 109.36 (11.10) Control: 110.02 (11.62) Depression Anxiety and Stress Scale 21: Depression: SMD: 2.79 (3.48) Control: 2.51 (3.41) Anxiety: SMD: 1.98 (2.79) Control: 2.47 (3.57) Stress: SMD: 5.35 (5.30) Control: 4.87 (5.67) MAC-Q: p<0.001 SMD: 27.96 (2.23) Control: 21.89 (3.40)	Inclusion criteria were (a) aged 65 years or more; (b) living independently in the community (c) sufficient English to complete the questionnaires; and (d) no prior consultation with health professionals regarding memory concerns	Exclusion criteria were (a) a history of medical, neurological, or psychiatric conditions liable to impact on cognition; (b) evidence of current emotional distress as determined by self-ratings within the clinical range on the Depression, Anxiety, and Stress Scale (DASS) (c) evidence of cognitive confusion as determined using the recommended cut-off score of≤14 on the TELE, which is a telephone a…		Volunteer (e.g. ad for study)	Participants were community volunteers responding to flyers about the study that were distributed to local community groups (e.g., The University of the Third Age) in Victoria, Australia, inviting participation in a larger research program investigating sleep and memory in older age.	General cognition (MMSE), working memory (Digit span forward and backward), executive function (Written version of the Symbol Digit Modalities Test, the Trail Making Test Part B - Part A, and the Color-Word interference Test-Inhibition), Episodic memory domain (The Hopkins Verbal Learning Test-Revised), prospective memory (The Supermarket Shopping Trip task and Message Task),	furthermore, univariate comparisons with Bonferroni adjustment within each domain of working memory (Digit Span Forward and Backward), executive attention (SDMT, TMT B–A, Color–WordInterference–Inhibition), and episodic memory (HVLT–R total recall, delayed recall) found no statistically significant group differences. A one-way ANOVA comparing performances on the Message Task (total score) reveale…	There were no significant differences between theSMD and HC groups in age (p= .407), education(p= .703), gender (p= .304), predicted IQ (p= .688) using the Test of Premorbid Function (Wechsler,2009), or current cognitive status (p= .127) using the Mini-Mental State Examination. There were no group dif-ferences on current emotional status (DASS–21): depression (p= .559), anxiety (p= .632), or stre…	Future research may consider developing a recommendation for consensus regarding the selection of tests to be used within a neuropsychological protocol for prospective memory research. A major need in this field, as commented earlier, is the establishment of gold-standard approaches to measurement of SMD and agreement on cutoff levels	One limitation of the current study relates to our measurement of naturalistic prospective memory. The limited range of the Message Task and the reliance on a single event to determine prospective memory ability necessarily limit the sensitivity and reliability of task performance. Additionally, there was inconsistency in the association of individual neuropsychological test performance to prospe…
1046	Awareness of memory deficits in subjective cognitive decline, mild cognitive impairment, Alzheimer's disease and Parkinson's disease	Lehrner, Johann	2015	Austria	Cross-sectional (collect data at 1 point in time)		Dichotomous (yes/no)	memory	Questionnaire	SCD classification required (a) the presence of subjective memory deterioration as manifested by the seeking of medical help for memory problems and (b) the concurrent absence of any objectively measurable cognitive deficits (mean z-score of each domain greater than−1.5 SD) The Forgetfulness Assessment Inventory (FAI) scale was used to assess SMC. The FAI is a 16-item self-report questionnaire fo…	280	Median: 64	50-86	211	Median: 66	50-93	M/F: Control: 77/134 SCD: 100/180	Median (Range): Control: 11 (6-26) SCD: 12 (8-22)			Inclusion also required absence of severe head injuries, strokes and medical conditions that lead to severe cognitive deterioration like renal, respiratory, cardiac, or hepatic diseases. The criteria for healthy function included: (a) an MMSE score greater or equal to 27 and a MontrealCognitive Assessment score greater or equal to 26, adjusted for education (b) no active neurological or psychiatr…	Furthermore, patients with a current psychiatric diagnosis according to ICD-10criteria other than (sub) depressive disorders were excluded.		Other: Clinic patients and volunteers	756 consecutive, community-dwelling patients of a memory and movement disorder clinic were assessed as part of two larger research projects, the Vienna Conversion to Dementia Study and the Vienna Mild Cognitive Impairment and cognitive decline in Parkinson’s Disease Study. Cognitively healthy control subjects were recruited via advertisements.	General cognition (MMSE), Memory (Verbal Selective Reminding Test- Delayed Recall)	No significant differences were reported in the analysis between SCD and Controls. Means and Standard deviations not reported.	Controls showed less depressive symptoms than all other groups(ps<.04). Beck Depression Inventory-II: Median (Range) Control: 4 (0-24) SCD: 10 (0-45)	However, awareness measures seem to reflect objective memory deterioration to some extent and longitudinal studies are required to assess their predictive validity.	First, sample sizes were unbalanced and the groups AD and PD were relatively small, which affected statistical power. Second, generalizability of the results may be limited because SMCs were present in most patients of this clinical sample and the variations in the patients’ motives for attending the memory clinic (i.e. self-referral vs. referral by physician) were not controlled. Furthermore, th…
23793	Subjective cognitive decline is associated with a higher risk of objective cognitive decline: A cross-sectional and longitudinal study	Li, Wei	2022	China	Cross-sectional (collect data at 1 point in time)	NA	Dichotomous (yes/no)	Memory	Questionnaire	Do you think you have memory loss? If so, for years? If the onset age was more than 60 years old. (2) the presence of gradual memory decline had persisted for 6 months; (3) objective cognitive score in normal range	1010	70.47 +- 7.45	60+	535	70.08 Â± 7.77	60+	Male n (%) SCD 483(47.8) HC 269(50.3)	SCD 9.72 ± 5.07 HC 8.92 ± 5.02	Chinese	STUDY 1 : SCD SAMPLE Smoker, n (%) 282(27.9) Drinker, n (%) 199(19.7) Tea drinker, n (%) 495(49.0) Take exercise, n(%) 758(75.0) Hobby, n (%) 640(63.4) Hypertension, n(%) 484(47.9) Diabetes, n (%) 145(14.4) Baseline MMSE 27.12 Â± 3.21 Baseline MoCA 23.17 Â± 4.85 STUDY 2 SCD - MoCA 23.82 Â± 4.632 Digit Span 14.26 Â± 3.997 Auditory verbal learning test 31.94 Â± 8.040 Associative learning test 6.51 …	older adults without cognitive impairment were included All the participants underwent a baseline screening process that included physical and neurological examinations, medical history, and cognitive assessments. (1) Han Chinese. (2) â‰¥60 years old. (3) absence of mild cognitive impairment (MCI) or dementia. (4) without serious physical or mental illness. (5) able to complete the study.	(1) < 60 years old. (2) suffered from severe visual or hearing impairment; and (3) refusing to cooperate with the investigation were excluded.	NA	General population	random sample from community	general cognition (MMSE, MoCA), working memory (digit span, associative learning, verbal fluency), attention (AVLT), spatial visualization (Wechsler's building blocks)	The scores of SCD individuals on MoCA, digit span, verbal fluency, and Wechslerâ€™s filling were significantly lower than those of normal controls (p < 0.05), but there was no statistical difference (p > 0.05) between the two groups on MMSE, auditory verbal learning test, associative learning test and Wechslerâ€™s building blocks.	Compared with normal controls, individuals with subjective cognitive decline had fewer years of schooling and a lower proportion of tea consumption (p < 0.05), while there were no statistical differences (p > 0.05) in age, gender, smoker, drinker, take exercise, hobby, hypertension, diabetes, baseline MMSE and baseline MoCA.	further explore the association between brain structure and cognitive function in SCD patients with different memory complaints.	First, these data were from two totally different studies and therefore might not accurately represent the general older adult Chinese population. Second, we only followed the participants for 1 year, so the short follow-up was a major limitation of our study.
10782	Recurrent and concurrent patterns of regional BOLD dynamics and functional connectivity dynamics in cognitive decline	Liang, Lingyan	2021	China	Cross-sectional (collect data at 1 point in time)		Dichotomous (yes/no)	Memory	Interview	Complained of declining memory according to Jessen et al. 2014	55	64.47 (5.41)	55-75	66	64.68 (5.78)	55-75	M:F SCD: 18:37 Controls: 24:42	In years: Controls: 11.76 (3.02) SCD: 12.05 (3.08)	Not specified	Geriatric Depression Scale: not significant SCD: 4.60 (2.61) Controls: 4.17 (2.27)	The inclusion criteria for patients were as follows: (1) age between 55 and 75 years, (2) right-handed, and (3) daily-life abilities and social occupations were not affected.	The exclusion criteria for patients were as follows: (1) other diseases that were terminal, severe, or unstable; (2) severe hearing or visual impairment; (3) dementia, cerebral infarction, or physical/neurological disorders that could cause brain dysfunction; (4) drugs that may cause cognitive changes or organ failure were administered before inclusion; or (5)fMRI-examination contraindications		Volunteer (e.g. ad for study)	These individuals were recruited from the First Affiliated Hospital of Guangxi University of Chinese Medicine and from the community and elderly activity centers in Nanning from April 2016 to January 2018.	Global cognition (MMSE, MoCA)	No significant differences on the MMSE. MoCA: p<.05 SCD: 24.93 (2.26) Controls: 26.12 (2.06)		In addition, future longitudinal studies may help to better characterize the progression of AD and provide additional insights into the conclusions of our present study.	Our present study had some limitations. Owing to a lack of ad-hoc technology and equipment, we were unable to obtain information regarding amyloidosis, which is an important biomarker of AD.
881	Reduced Lexical Access to Verbs in Individuals With Subjective Cognitive Decline	Macoir, Joel	2019	Canada	Cross-sectional (collect data at 1 point in time)		Dichotomous (yes/no)	memory	Interview	The participants with SCD were all worried about their memory. They met the criteria for SCD as defined by Jessen et al: (1) self-experienced persistent decline in cognitive capacity in comparison with a previously normal status and unrelated to an acute event (SCD was assessed with the questionnaire de De ́pistagede la Plainte Cognitive (“Screening Questionnaire of Cognitive Complaint”—SQCC; Dio…	20	66.4 (6.0)		20	70.8 (7.1)		M:F: SCD: 4/16 Control: 6/14	SCD: 16.15 (2.25) Control: 14.9 (2.95)		Cognitive Complaint Screening Questionnaire: p<.001 SCD: 3.8 (2.0) Control: 1.2 (1.3) GDS: SCD: 7.5 (5.5) Control: 2.75 (2.3)	Healthy controls were recruited by the research team through advertisements in local newspapers. They were all in good physical and mental health, did not report any significant subjective cognitive complaints and had normal cognitive performance.	Exclusion criteria for all participants were (1) history of moderate or severe traumatic brain injury, (2) history of cerebrovascular disease, (3) history of delirium (in the last 6months), (4) history of intracranial surgery, (5) history of a neurological disorder of cerebral origin (other than those examined in the study), (6) history of encephalitis or bacterial meningitis,(7) unstable metabol…		Other: Volunteer and clinic patients	Healthy controls were recruited by the research team through advertisements in local newspapers. Participants with SCD or MCI were referred to the research team by clinicians or were recruited through advertisements in medical clinics.	General cognition (MoCA, clock drawing test, digit symbol substitution test), Memory (16-item free recall), Visual search (Trail making test 1), number sequencing (trail making test 2), letter sequencing (trail making test 3), number-letter alterant sequencing (trail making test 4), confrontation naming (Boston Naming Test (BNT)), semantic fluency (animal fluency), phonemic fluency (letter fluenc…	No significant differences found on the MoCA, free recall, trail making tests, clock drawing test, digit symbol, BNT, letter fluencies, animal fluency, object naming or action naming. No significant differences found on object fluency total responses, interval 1-20 second responses, interval 21-40 responses, interval 41-60 responses, total repetitions, total errors, mean cluster size, or total sw…	Except for the total fluency score for which there was a positive and significant correlation with the GDS score in Controls p<.05, no other correlations were established for the participants in any of the groups.	A larger sample size would be needed to confirm our results and determine whether the reported pattern of performance accurately represents the populations with SCD and MCI. A longitudinal study should be conducted with a larger sample to track the progression of lexical access impairment in SCD and to determine the predictive value of action naming and action fluency tasks, as was recently demon…	The first limitation of the present study is the small sample size. The cross-sectional nature of our research design is another limitation. A longitudinal study should be conducted with a larger sample to track the progression of lexical access impairment in SCD and to determine the predictive value of action naming and action fluency tasks, as was recently demonstrated for semantic verbal fluen…
39098	The Use of Executive Fluency Tasks to Detect Cognitive Impairment in Individuals with Subjective Cognitive Decline	Macoir, Joel	2022	Canada	Cross-sectional (collect data at 1 point in time)	NA	Dichotomous (yes/no)	Memory	Questionnaire	The Questionnaire de épistage de la Plainte Cognitive (Screening Questionnaire of Cognitive Complaints; QDPC) Dion et al., Unpublished) 1. Are you worried about how your memory is working? 2. Do you think your memory has changed in the last 10 years? 2.1 If yes, how long have you observed a decline in memory functioning? 3. Do you feel that your memory is worse than that of other people your age?…	60	66.6 (4.92)	55-75	60	66.5 (4.99)	55-75	M/F: SCD: 28/32 Controls: 29/31	p<.001 SCD: 17.7 (3.30) Controls: 15.9 (2.58)	N/A	NA	The participants, who ranged in age from 55 to 75 years old and spoke French as their primary language, were recruited through advertisements in the community.	Individuals with a history of moderate or severe traumatic brain injury, cerebrovascular disease, delirium (in the past six months), intracranial surgery, a neurological disorder of cerebral origin, and/or encephalitis or bacterial meningitis, as well as those who had oncological treatments (in the past 12 months) or general anesthesia (in the past six months), were excluded from the study. Addit…	NA	Volunteer (e.g. ad for study)	Advertisement in the community.	Global cognition (MoCA), Language (Detection Test for Language impairments in Adults and the Aged), Executive functioning (free action (verb) fluency, alternating fluency, and orthographic constraint fluency tasks).	No differences on the MoCA, DTLA, and free action fluency. Alternating fluency: p<.001 SCD: 17.9 (4.07) Controls: 20.4 (3.53) Constraint fluency task: p=.019 SCD: 12.1 (3.33) Controls: 13.6 (3.63)	GDS: p=.002 SCD: 8.17 (4.56) Controls: 5.55 (4.68) No significant differences on the GAI, geriatric anxiety inventory.	Future studies should identify which cognitive domains are most susceptible to be impaired in SCD; establish more formal links between cognitive complaints and cognitive impairments; and develop more sensitive neuropsychological tests of episodic memory, executive functions and language.	The present study had several limitations. First, its cross-sectional design did not allow tracking of the progression of cognitive decline in SCD and, therefore, it could not estimate the predictive value of executive verbal fluency tasks in terms of the progression of SCD to MCI and dementia. Second, it did not include a biomarker confirmation of preclinical AD. Third, although the participants…
793	Do subjective memory complaints predict cognitive dysfunction over time? A six-year follow-up of the Maastricht Aging Study	Mol, Martine	2006	Netherlands	Longitudinal (collect data over time)	6 years, one follow up	Dichotomous (yes/no)	memory	Question	"Do you consider yourself to be forgetful?"	At baseline: 148 At follow-up: 94	At baseline: 67.9 (7.8) No follow up age indicated, however the average age of the whole sample at follow up is 66.4 (7.3)	Whole sample is 55-83	At baseline: 409 At follow-up: 297	At baseline: 67.4 (7.5) No follow up age indicated, however the average age of the whole sample at follow up is 66.4 (7.3)	Whole sample is 55-83	Male to female ratio: At baseline: p<0.01 SMC: 41/59 Control: 54/46 No follow-up indicated	Education (8-point-scale): At baseline: SMC: 2.9 (1.8) Control: 3.0 (1.8) No follow-up indicated		Depressive symptoms: p<0.01 At baseline: SMC: 23.6 (8.4) Control: 19.7 (4.4) Anxiety symptoms: At baseline: p<0.01 SMC: 14.4 (6.1) Control: 12.0 (2.8)	The participants had no medical condition that could interfere with normal cognitive functioning. Individuals aged 55 years and older and who had a score of 24 or more on the Mini-Mental State Examination (MMSE; Folstein et al., 1975) and for whom complete data were available.	Exclusion criteria were dementia, overt cerebrovascular disease, chronic neurological pathology, mental retardation, and major psychiatric disorders.	166 participants were lost to follow-up due to death (n=57), medical conditions incompatible with testing (n=27), personal circum-stances, e.g. no further interest or experienced burden(n=52), incomplete or unreliable test results (n=16) or other reasons (n=14).	Clinic patients	Randomly recruited from a general practitioner’s register in the south of the Netherland.	General Information Processing Speed (Letter-Digit Substitution Test) Simple and complex speed (Stroop Color-Word test) Immediate and delayed recall (Visual Verbal Learning Test).	When all participants were analysed (n=557), the non-forgetful participants performed significantly better than forgetful participants on tasks of general information processing speed (beta=0.087, t(549)=-2.298, p<0.05) and delayed recall (beta=0.091,t(549)=-2.253, p<0.05) after correcting for age, education, sex, and symptoms of depression and anxiety. When only participants were analysed who pa…	The correlation between symptoms of depression and being forgetful was 0.29 (p<0.01), and the correlation between symptoms of anxiety and being forgetful was 0.26(p<0.01). When only participants were analysed who participated twice in the study (n=391), the correlation between symptoms of depression at baseline and being forgetful was 0.33 (p<0.01), and the correlation between symptoms of anxiety…	Future studies should look more in-depth into subgroups of participants who share particular characteristics	A limitation of the current study involves the considerable attrition (30%), which can be a reason for not finding a change in performance after six years. Another methodological issue of the current study concerns the different activities that were undertaken by the forgetful participants, which made it difficult to create a homogenous group. This may be a reason why we did not find a difference…
23660	Subjective Cognitive Decline Is Associated With Lower Baseline Cognition and Increased Rate of Cognitive Decline	Morisson, Cassandra	2022	USA	Longitudinal (collect data over time)	Annually for 15 years	Dichotomous (yes/no)	Memory	Questionnaire	Participants were asked, "About how often do you have trouble remembering things?" and "Compared to 10 years ago, would you say that your memory is much worse, a little worse, the same, a little better, or much better?"/ Both questions were scored using a scale of 1-5 with 1 being never/much better and 5 being often/worse.	831	76.4 (7.4) p<.001	At least 55	2188	75.10 (7.18)	At least 55	M%: SCD: 24% Controls: 24%	In years: not significant SCD: 15.7 (3.9) Controls: 15.9 (4.1)	White race: SCD: 66% Control: 68% Black race: SCD: 28% Controls: 28% Other: SCD: 6% Controls: 4%		Participant inclusion criteria for this specific study were as follows: (a) cognitively healthy status at their baseline visit, (b) no report of stroke, (c) had at least two cognitive assessments, (d) completed the questionnaire assessing memory complaints, and (e) were at least 55 years of age at baseline		Not mentioned	Volunteer (e.g. ad for study)	Advertisements	Five cognitive domains were assessed through the selected 19 tests: episodic memory, semantic memory, working memory, visuospatial ability, and perceptual speed. Episodic memory was assessed through scores from Word List Memory, Word List Recall, Word List Recognition, and immediate and delayed recall scores of both Story A on Logical Memory and the East Boston Story. Semantic memory was assessed…	These results suggest that not only do those with SCD have lower performance on tests of global cognition, episodic, semantic memory, and perceptual speed, but that they also have increased rates of decline over time compared to those without SCD. Those with SCD do not show lower working memory and visuospatial abilities at baseline, but have increased rates of decline in these two domains over t…	Center for Epidemiologic Studies Depression scale: P<.001 SCD: 1.50 (1.88) Controls: 0.89 (1.44) Depressive symptoms were negatively associated with all cognitive domains: global cognition (p < .001), episodic memory (p < .001), semantic memory (p < .001), perceptual speed (p < .001), visuospatial abilities (p <.001), and working memory (p < .001). That is, the models with the additional covariat…	As such, future research may wish to further investigate the relationship between SCD and incident cognitive decline in order to elucidate the role of SCD as a marker of early detection across individuals from diverse racial and ethnic backgrounds	A limitation of the current study is the education levels of the participants are high (M = 15.9 years, SD = 4.0 years) and thus may not be generalizable to other populations. In addition, although our sample was relatively diverse, we did not stratify our findings by race. It has been recently suggested that SCD may predict incident cognitive decline in Whites, but not in Blacks or Hispanics. It…
5424	Regional brain atrophy and cognitive decline depend on definition of subjective cognitive decline.	Morrison, Cassandra	2022	Canada	Cross-sectional (collect data at 1 point in time)		Dichotomous (yes/no)	Memory	Questionnaires	CCI: Participants were considered SCD+ if they had self-reported significant memory concern as quantified by a score of ≥16 on the first 12 items (representing memory changes) on the CCI. This score was selected based on previous research by Saykin et al. (2006) and because it is used by ADNI as a criterion to identify participants with significant memory concern (Risacher et al., 2015). ECog: Pa…	Samples based on SCD measure: CCI: 97 ECog: 143 ECog + Worry: 96 Worry: 124 Considering all definitions: 71	Depends on cognitive measure: CCI: 72.44 (5.59) ECog: 73.63 (5.86) ECog + Worry: 73.43 (5.84) Worry: 73.29 (5.93) Considering all definitions: 72.90 (5.70)	55-90	CCI: 176 ECog: 130 ECog + Worry: 177 Worry: 149 Considering all definitions: 91	CCI: 73.50 (6.27) ECog: 72.56 (6.21) ECog + Worry: 72.94 (6.17) Worry: 72.97 (6.17) Considering all definitions: 72.75 (6.29)	55-90	Male%: CCI: SCD: 41% Control: 48% ECog: SCD: 45% Controls: 49% ECog + Worry: SCD: 40% Controls: 50% Worry: SCD: 40% Controls: 51% Considering all definitions: SCD: 41% Controls: 48%	CCI: SCD: 16.77 (2.59) Controls: 16.55 (2.54) ECog: SCD: 16.67 (2.48) Controls: 16.58 (2.65) ECog + Worry: SCD: 16.63 (2.56) Controls: 16.63 (2.57) Worry: SCD: 16.61 (2.62) Controls: 16.64 (2.52) Considering all definitions: SCD: 16.73 (2.58) Controls: 16.58 (2.67)	N/A		Participants were selected from the ADNI-2 cohort because ADNI2 was the first cohort to introduce the CCI questionnaire and define participants with significant memory concerns. For consistency with current research standards, we use the term subjective cognitive decline. Participants were between 55 and 90 years old at the time of recruitment. While there are 420 cognitively normal controls in t…			Volunteer (e.g. ad for study)	Participants were selected from the ADNI-2 cohort.	Global cognition (MMSE, MoCA, Assessment Scale-Cognitive Subscale)	No significant differences regardless of SCD criteria except for the ECog scale: MoCA: p<.05 SCD: 25.36 (2.47) Controls: 26.12 (2.35)	Venn Diagram representing the overlap of subjective cognitive decline (SCD) diagnosis between the four definitions of SCD. There was a total of 273 participants in the sample, 91/273 (33%) were SCD with all definitions. The remaining 182 participants are shown in the Venn Diagram with the number of participants, the percentage of the overall SCD+ sample, and the fraction of the sample that was am…	Future research needs to determine which questionnaire is sensitive to neurodegeneration, future cognitive decline, and tau and amyloid pathology to be successful at accurately predicting who will progress to AD	There are a few limitations of the current study. We used cross- sectional MRI data to predict eventual cognitive decline. Future research should use a longitudinal design to determine if the conversion rate to MCI from SCD varies in the assigned groups with all four definitions. This type of study would not only help differentiate between the subtypes of SCD, but would also improve our understan…
38545	The use of hippocampal grading as a biomarker for preclinical and prodromal Alzheimer's disease	Morrison, Cassandra	2023	USA	Cross-sectional (collect data at 1 point in time)	N/A	Dichotomous (yes/no)	Memory	Questionnaire	Participants were considered SCD if they self-reported significant memory concern, quantified by a score of â‰¥16 on the first 12 items (representing memory changes) on the Cognitive Change Index (CCI).	103	72.40 (5.52) p<.001	55-90	390	74.84 (5.73)	55-90	F%: SCD: 58% Controls: 51%	SCD: 16.77 (2.56) Control: 16.22 (2.75)	Mainly white		Briefly, all participants were between 55 and 90 years old at the time of recruitment and no evidence of depression as measured by the Geriatric Depression Scale. Healthy control participants had no evidence of memory decline on the Logical Memory II subscale from the Wechsler Memory Scale and no evidence of cognitive decline on either the Mini Mental Status Examination (MMSE) or Clinical Dementi…	Excluded if participants do not have baseline MRIs, CDR-SB and ADAS-13 scores.		Volunteer (e.g. ad for study)	Data used in the preparation of this article were obtained from the publicly available Alzheimer's Disease Neuroimaging Initiative (ADNI)	Memory (Rey Auditory Verbal Learning Test)	No differences on the measure were found.	Between the SCD- and SCD+ groups there were no difference in education. SCD- were younger than the SCD+ group (t = 3.96, p < .001)	Future studies should replicate these findings in another dataset that is more generalizable to diverse populations. The current study should also be replicated in longitudinal data to determine whether grading scores are predictive of clinical cognitive change at an individual level.	The present study has a few limitations that should be investigated in future research. Participants in the current sample had a high education (mean = 15.90 years) and were mainly White (n = 1508 or 93% of the sample), which may limit the interpretation and generalizability of the results to other populations. Future studies should replicate these findings in another dataset that is more general…
5333	Prefrontal GABA Levels Correlate with Memory in Older Adults at High Risk for Alzheimer's Disease.	Murari, Geetanjali	2020	Canada	Cross-sectional (collect data at 1 point in time)		Dichotomous (yes/no)	Memory	Questionnaire	Memory Functioning Questionnaire- Frequency of Forgetting Subscale	11	75.1 (6.6)	at least 60 years old	14	68.3 (6.4)	at least 60 years old	Total number of females: SCD: 6 Controls: 9	In years: SCD: 16.7 (2.6) Controls: 16.6 (2.4)	Not specified		All participants were aged 60 years or older with memory concerns, English language proficiency adequate for neuropsychological assessment, free of neurologic or psychiatric illnesses that may account for memory problems (e.g., previous stroke, Parkinson’s disease, depression, and dementia), and free of cur-rent psychotropic or memory enhancing medications within the past 3 weeks.			Other: Not reproted	Not reported	Verbal memory (CVLT-II), Global cognition (MoCA)	No significant differences on the MoCA. Significant differences on the CVLT short delayed and long delayed free recall scores but not the immediate recall scores. Short delayed free recall: p<.05 SCD: 9.4 (2.8) Controls: 12.4 (2.4) Long delayed free recall: p<.05 SCD: 9.7 (2.8) Controls: 12.6 (2.8)	Geriatric Depression Scale: P<.01 SCD: 2.3 (2.0) Controls: 0.6 (0.8)	Current results need to be replicated using larger sample size.	Our study is not without limitations. As highlighted earlier, the main limitation is the small sample size, a consequence of the number of scans excluded from analysis due to movement artifacts, and hence poor spectral quality in both the high AD-risk (11 out of 35 scans) and CN groups (13 out of 27 scans). Thus, the extent to which our findings are stable and generalizable is unclear. The small …
575	Interactive effects of subjective memory complaints and hypertension on learning and memory performance in the elderly	Nguyen, Lauren	2016	USA	Cross-sectional (collect data at 1 point in time)		Dichotomous (yes/no)	memory	Questionnaire	A subsection of the Memory Functioning Questionnaire. Participants’scores ranged from mild to minimal or no complaints. Those who endorsed a rating of mild/minor memory complaints (rating of3–5) were included in the complaints group (n= 72;M(SD) memory complaint rat-ing = 4.36(0.70)), while those who endorsed minimal or no memory complaints (rating of6–7) were included in the non-complaints group…	72	78.64 (4.86)		33	78.33 (5.53)		M:F: Complainers: 38/34 Control: 15/18	Complainers: 16.35 (2.77) Control: 16.39 (3.29)	Whole sample is 97.0% caucasian	No difference found in blood pressure or the Hamilton Depression Rating scale. Hypertension (Yes/No): no significant difference Complainers: 30/42 Control: 14/19	Participants were 105 adults, 70–89 years of age, who were drawn from a cohort of 210neurologically healthy older adults, aged 50–89 years, as part of a longitudinal study on healthy cognitive aging.	To exclude significant neurological and psychiatric disorders that could affect cognitive performance, participants underwent an extensive medical screen before they were enrolled in the study. To additionally screen for possible dementia, subjects completed the MMSE. Participants were excluded if they had an MMSE score < 26 or a Hamilton-Depression Rating Scale score≥ 10.		Other: Other: Another study's cohort	Participants were 105 adults, 70–89 years of age, who were drawn from a cohort of 210neurologically healthy older adults, aged 50–89 years, as part of a longitudinal study on healthy cognitive aging.	General cognition (MMSE), IQ (Wechsler Adult Intelligence Scale-Fourth edition), Memory (12-item 12-trial version of the Selective Reminding Test (SRT), Rey Auditory Complex Figure Test)	After we controlled for age, gender, and education, significant main effects for memorycomplaints were observed for SRT verbal memory scores, with the memory complainersshowing poorer memory performance than the non-complainers on Sum Recall (F(1,97) = 5.49,MSE= 238.24,p= 0.021), Long-term Storage (F(1,97) = 4.87,MSE= 557.27,p= 0.03), Long-term Retrieval (F(1,97) = 5.80,MSE= 561.41,p= 0.018), Con…	-Hamilton Depression Rating Scale (HAM-D) SCD: 1.79 (1.79) Non SCD: 1.15 (1.40) -Hypertension (Y/N) SCD: 30/42 Non SCD: 14/19 p=0.94	The combined effects of hypertension and memory complaints on memory performance should be further evaluated in larger, ethnically diverse samples, as the prevalence of hypertension and its detrimental effects vary across different ethnic groups. Future studies may benefit from including blood pressure readings taken at multiple times during the study. Future research investigating the potential …	There are potential limitations of this study. First, because our sample was comprised mainly of Caucasian participants, our findings may not extend to other groups. Second, by utilizing a single question to assess overall subjective memory problems rather than using multiple questions to assess self-reported memory function, we may not be assessing the full breadth and depth of memory complaints…
557	Verbal fluency performance in amnestic MCI and older adults with cognitive complaints	Nutter-Upam, Katherine	2008	USA	Cross-sectional (collect data at 1 point in time)		Dichotomous (yes/no)	memory	Interview	Participants classified as CC had: (1) preserved general cognitive functioning; (2) generally normal activities of daily living; (3) no dementia; (4) significant memory complaints; and (5) intact memory ability.	37	73.35 (5.98)		33	71.09 (5.51)		M:F: CC:16:21 Control: 11:22	CC: 16.41 (2.91) Control: 17.27 (2.43)		Geriatric Depression Scale: p<.007 CC: 4.24 (4.02) Control: 1.85 (2.412) Please note that one of the questions on the GDS is concerned with memory No significant difference on the Dementia Rating Scale found.	Enrollment criteria included: at least 60 years of age, right-handed, fluent in English, and a minimum of 12 years of formal education.	Participants were excluded for any medical, psychiatric, or neurological conditions (other than MCI) that could affect brain structure or cognition. History of head trauma with loss of consciousness for more than 5 min and current or past substance abuse also served as exclusionary criteria.		Other: Volunteer and clinic patients	Participants were recruited from flyers, newspaper ads, public lectures, and referrals from Dartmouth Hitchcock Medical Center clinics.	Executive function (Verbal fluency subtests of the Delis-Kaplan, action naming), General cognition (MMSE, digit symbol, block design), Memory (CVLT-II, Wechsler memory Scale Third Edition), language (Boston Naming Test), Processing Speed and tasks switching (Trail Making Test) IQ (Wechsler Adult Intelligence Scale), short term and working memory (Digit span), word knowledge and verbal concept for…	No difference found on the MMSE, letter, category, switching, shifting and action naming fluencies. No comparative data shown for the other aforementioned tasks.	-GDS HC: 1.85 (2.412) CC: 4.24 (4.02) MCI: 3.78 (3.09) p <0.007 HC < CC, MCI (Results indicated that depressive symptoms (i.e., adjusted GDS score) did not account for a significant amount of the variance between groups (3% of the variance; p > .05)).	Although adequate for the current set of analyses, a larger sample size would be desirable in addition to a more heterogeneous cohort of MCI participants (e.g., multiple-domain, single nonmemory domain) to enable further exploration of verbal fluency performance patterns and underlying cognitive processes tapped by specific tasks.	An important study limitation was the homogeneity of the participants with regard to baseline intellect, level of education, and ethnicity. Although reflective of the region of northern New England from which the sample was drawn, these factors limit the generalizability of our findings, and we are actively recruiting a more demo-graphically diverse cohort. Another limitation was the cross-sectio…
551	Arterial stiffness and impaired renal function in patients with Alzheimer's disease	Oh, Yoon-Sang	2016	South Korea	Cross-sectional (collect data at 1 point in time)		Dichotomous (yes/no)	memory	Questionnaire	A diagnosis of subjective memory impairment(SMI) was made in the presence of a complaint of memory decline, despite the absence of any objective neuropsychological explanation provided by neuropsychological tests	14	66.4 (9.9)		25	67.4 (4.8)		Male% SMI: 28.6 Controls: 24.0	Years: SMI: 9.9 (5.6) Controls: 12.8 (3.6)	likely all Korean.	SCD duration in years: 1.5 (1.2)	Twenty-five healthy elderly subjects without any neurological or psychiatric history were included as controls.	Patients with(1) a history of neurological disorders (e.g., stroke, epilepsy, and parkinsonism) or psychiatric disorders (e.g., schizophrenia, cognitive-developmental delay, major depression, and mania), (2) secondary causes of dementia,(3) significant alcohol or other substance abuse, or (4)cardiovascular, kidney, or peripheral artery diseases were excluded. In AD and selected MCI patients, brai…		Clinic patients	From January 2014 to December 2014, a total of 70consecutive patients who visited the Department of Neurology, Seoul St. Mary’s hospital with complaints of cognitive problems were enrolled in this study. No indication of how healthy subjects were recruited.	Attention, language, praxis, the four elements of Gerstmann syndrome, visuospatial function, verbal and visual memory, and executive function (Seoul Neuropsychological Screening Battery) Language performance (Korean BNT), Short term and working memory (Digit span forward and backward), Memory? (Rey Osterrieth Complex Figure copy), Verbal memory (Seoul Verbal Learning Test), nonverbal visuospatial…	SMI did not differ from controls on MMSE. Data for other cognitive tests not presented.		Further studies will be needed to assess the longitudinal changes that occur as the disease progresses.	First, because the number of subjects in each group was relatively small, and the design of the study was cross-sectional, the present studyhas limitations with respect to its generalization to thevascular effects of renal dysfunction on AD. In addition,the mean age and the proportion of patients with hyper-tension were higher in the AD group than in the other groups. The relationships between SM…
516	Blood Glucose Levels May Exacerbate Executive Function Deficits in Older Adults with Cognitive Impairment	Pappas, Colleen	2019	Czech	Cross-sectional (collect data at 1 point in time)		Dichotomous (yes/no)	memory	Interview	Participants reported issues with memory, had a Functional Activities Questionnaire (FAQ) score ≤5, and had a Clinical Dementia Rating (CDR) global score ≤0.5.	40	68.00 (6.54)		24	68.84 (6.66)		Female%: SCD: 60.00 Control: 75.00	Years: SCD: 14.70 (2.76) Control: 16.46 (2.48)		GDS: p<0.05 SCD: 2.13 (1.49) Control: 1.00 (1.18)	The sample was from the Czech Brain AgingStudy. Persons with complete neuropsychological and spatial navigation data, HbA1c values, Geriatric Depression Scale (GDS) scores less than 6, and ≤60 days between laboratory, neuropsychological, and spatial navigation data collection were eligible for subsequent analyses.			Volunteer (e.g. ad for study)	The sample was from the Czech Brain Aging Study.	Only tests which are used to compare SCD with controls are shown here: General cognition (MMSE)	No significant differences between SCD and control was found on the MMSE.	In general, poorer neuropsychological and spatial navigation performance was associated with cognitive impairment, greater age, fewer years of education,and greater number of depressive symptoms.	Future research continuing to understand the complex relationship between glucoregulation and cognition should be pursued among the aged population, particularly with the interest in identifying protective factors for delaying cognitive impairment and further decline. Based on the results of this study, targeting glucoregulatory abilities could be advantageous in preserving executive function amo…	On the other hand, the sample lacked racial diversity and cannot be generalized to other populations. Due to sample size limitations, we could not assess the relationship between diabetes and cognitive performance or determine underlying factors (e.g., diabetes status, obesity, etc.) specific to the observed relationships. Further, because the study is cross-sectional, we could not determine conc…
513	Homocysteine and Real-Space Navigation Performance among Non-Demented Older Adults	Parizkova, Martina	2017	Czech Republic	Cross-sectional (collect data at 1 point in time)		Dichotomous (yes/no)	memory	Interview	Subjects with SCD (n= 46) reported new memory difficulties but did not show any objective cognitive deficit characterized by scoring >1.5 of SD belowage- and education- adjusted norms on any neuropsychological test. These subjects had the following characteristics: self-reported memory complaints, normal activities of daily living (FAQ total scorewas≤5 and CDR global score was≤0.5), results ofneu…	46	69.09 (6.44)		17	71.59 (5.65)		F%: SCD: 57 Control: 59	SCD: 15.22 (3.25) Control:16.47 (3.39)		Percentage with diabetes: p<.05 SCD: 22 Control: 0 No difference in hypertension, APOEercarrier, Fazekas score, cholesterol, triglyceride plasma hey level.		Participants with elevated depressive symptoms (≥6 on the Geriatric Depression Scale [GDS]) [50] and subjects with other primary neurological or psy- chiatric disorders were not included in this study. Participants with elevated creatinine were not included in the study as renal dysfunction can decrease renal clear- ance of Hcy		Other: Volunteer and clinic patients	Participants in the study (a) were referred to the Memory Clinic by general practitioners or neurologists due to memory complaints from the patient or the informant, (b) were recruited from staff and patients’ relatives, or (c) from the University of the Third Age (organization providing educational activities for retired and semi-retired people over the age of 60).	verbal memory (Rey Auditory Verbal Learning Test, 16 item picture version of the enhanced cued recall test), non-verbal memory (Rey-Osterrieth Complex Figure Tes- the delayed recall after 3 minutes), visuospatial function (Rey-Osterrieth Complex Figure Test, copy condition), executive funciton (Trail Making Test B, Controlled Oral Word Association Test (Czech version with letters N, K, and P)), A…	No differences on any of the aforementioned cognitive tasks including the allocentric-egocentric navigation, egocentric navigation, and allocentric navigation of the spatial navigation task.	-The aMCI and SCD groups reported more depressive symptoms than the CN group (p ≤ 0.008).	A potential modifying effect of diet, exercise, medication, especially with B vitamins, and change in lifestyle habits on the association between Hcy and real-space navigation should also be tested.	This study also has limitations. This was a cross-sectional study, which does not allow tracking the effect of Hcy on spatial navigation decline and conversion to dementia, but longitudinal follow-up is ongoing. Next, intra- and inter-assay coefficients of variation were high for several of the measured blood variables, which may reduce the ability to detect significant correlations among variabl…
29260	How "Subjective" is Subjective Cognitive Decline?	Pavel, Alexandru	2022	Romania	Cross-sectional (collect data at 1 point in time)		Dichotomous (yes/no)	Memory	Questionnaire	Subjective cognitive decline was evaluated according to Jessen et al1 using the question: Do you feel that you are having difficulties with your memory? and the possible answers were: yes and it bothers me, yes but it does not bother me, and No. patients that picked any of the answers with Yes were categorized as having SCD. This question has been used as the gold standard f diagnosing SCD, as ca…	67	Median (IQR): 63 (56-69)	50-80	34	Median (IQR): 59.5 (52-67)	50-80	F% SCD: 74.6% Controls: 61.8%	Median (IQR) SCD: 13 (12-16) Controls: 15 (12-17)	N/A	No significant differences in the BIG5 except for negative emotion: p=.043 Control: 12.64 (3.68) SCD: 14.37 (4.15)	The inclusion criteria were: (a) age between 50 and 80 years, (b) MMSE score over 26, (c) Functional Assessment Questionnaire below 9, (d) Hamilton Depression Rating Scale total score below 12 (e) Hamilton Anxiety Rating Scale total score below 17, and (f) no substance use in the previous 6 months other than caffeine or tobacco.	Exclusion criteria were: (a) diagnosis of major or mild neurocognitive disorder according to DSM517 (b) presence of cerebrovascular disease translated as Hachinski score over 4, (c) current diagnosis of neurodevelopment disorder, major depressive disorder, and anxiety disorder according to DSM5, and (d) severe somatic disorders such as epilepsy, organ failure, or other disease that could impair c…	n/a	Clinic patients	Included patients from a primary care clinic who were recruited after their clinical routine checkup with their general practitioners (GPs).	Global cognition (MMSE), Memory (RAVLT, Rey memory), Visuo-constructional ability (Rey copying), Attention (TMT-B), processing speed (TMT-A), Executive functioning (Verbal fluency test).	TMT-A (IQR): p=.012 SCD: 56 (46-88) Controls: 47 (40.75-59.25) RAVLT Trial 1 (IQR): p=.021 SCD: 4 (3-6) Controls: 5 (4-6) RAVLT total: p=.023 SCD: 37.16 (10.75) Controls: 42.44 (11.16) No other significant differences found.	History of depression: p=.044 SCD: 20 (33.3%) Controls: 4 (13.3%)	n/a	The main limitations of our study are the cross-sectional design and the relatively small number of subjects included. As most cases of SCD remain stationary, a longitudinal evaluation would be more suitable to identify parameters associated with higher risk of progression. The lack of data regarding biomarkers could also be considered a limitation. There are studies which state that the presence…
1022	Gray matter atrophy pattern in elderly with subjective memory impairment	Peter, Jessica	2014	Germany	Longitudinal (collect data over time)	SMI: Returned after 14 (3.0), 32.5 (6.1), and 45.1 (5.6) months for follow up visits Control: Returned 15.5 (2.9), 33.3 (6.1), and 41.7 (4.1) montths for follow up visits In the SMI group, 22 subjects had at least one follow-up, 16 had two follow-up visits, and 11 had three follow-ups. In the control group, 45 participants had at least one follow-up, 36 had two follow-ups, and 15 had three follow…	Dichotomous (yes/no)	memory	Questionnaire	To be classified as SMI, subjects had to answer the questions “Do you feel like your memory is becoming worse?” with “Yes, and this worries me” instead of one of the other options (“No” or “Yes, but this does not worry me”). In addition, SMI status had to be verified by significant others. Onset had to have been in the past 10 years.	24	66.0 (7.1)		53	67.1 (6.1)		M/F: SMI: 6/18 Control: 18/35	SMI: 14.9 (2.8) Control: 14.9 (3.6)		APOE e4 status %: SMI: 29.2 Control: 21.2 Decision values (Higher decision values indicate a greater similarity to an Alzheimer’s disease gray matter atrophy pattern.): p=.02 SMI: -0.3 (0.4) Control: -0.6 (0.5)	None of the participants scored less than 1.5 standard deviations on any of the subtests of the Consortium to Establish a Registry of Alzheimer’s Diseasebattery.	Exclusion criteria were (i) current neurological or severe medical disease; (ii) medication that may interfere with cognition, including any psychotropic medication; and (iii) any other detectable cause of memory impairment. Current and lifetime psychiatric disorders were assessed with the Structured Clinical Interview for the diagnostic and statistical manual of Mental Disorders, fourth edition[…		Other: General population and clinic patients	Healthy control subjects (n=53) without SMI and normal cognitive performance were recruited from the general population. SMI participants were recruited from the memory clinic of the Clinical Treatment and ResearchCenter for Neurodegenerative Disorders, Department of Psychiatry and Neurology, University Hospital Bonn(Bonn, Germany).	Verbal memory (German Verbal Learning and Memory Test), Attention and processing speed (Trail Making Test A and B) Speed and executive function (lexical 20minute verbal fluency).	No significant differences between groups at baseline. Follow-up visit scores not mentioned.		Future directions: Our study indicates the combination of earliest symptomatic signs and highly sensitive disease markers as promising for the identification of individuals for future intervention in preclinical AD. In future research, early diagnosing should also be focused on healthy elderly people. This is supported by our finding of an association of cognitive performance and AD gray matter a…	Our study is limited by the small sample sizes and the irregular numbers and intervals of follow-up visits, which we addressed by applying growth curve modeling approaches. In addition, we did not focus on conversion to dementia. The required observational time periods would have extended up to 10 years in samples that start at the SMI stage.
958	The Memory and Aging Telephone Screen: development and preliminary validation	Rabin, Laura	2007	USA	Other: Part 1 of the study is cross-sectional. Part 2 of the study is longitudinal.	8 weeks	Dichotomous (yes/no)	memory	Questionnaires	Level of cognitive complaint was determined from responses on the subjective memory questions from the MATS; Memory Self-Rating Questionnaire; Neurobehavioral Function/Activities of Daily Living Scale (NBF-ADL; self and informant-versions); Memory Assessment Questionnaire; Informant Questionnaire on Cognitive Decline in the Elderly (self- and informant-versions); and cognitive items from the Geri…	38	73.45 (5.91)		43	70.56 (5.18)		SCD sample: 16 males, 22 females Control: 12 males, 31 females	SCD sample: 16.45 (2.88) Control: 16.77 (2.50)		GDS (scale measuring depression) SCD: 4.18 (3.95) Control: 1.49 (2.22)	Participants were recruited from flyers, newspaper ads, public lectures, and referrals from our medical center clinics. All potential participants who were at least 60 years of age, right-handed, fluent in English, and had a minimum of 12 years of formal education were screened with the MATS and through medical chart review.	Exclusion criteria included any significant or uncontrolled medical, psychiatric, or neurologic condition (other than MCI) that could affect brain structure or cognition, history of head trauma with loss of consciousness lasting more than 5 minutes, and current or past history of substance abuse. MATS performance did not affect eligibility.		Other: general population + volunteer (ad for study) + clinic patients	Participants were recruited from flyers, newspaper ads, public lectures, and referrals from our medical center clinics. Sixty-six percent of participants were recruited from flyers, public lectures, and newspaper advertisements, 20% were referred by physicians, and 14% learned about the study from friends or other participants.	General cognition (MMSE) Memory (CVLT-II, WMS-III) IQ (ANART)	CROSS SECTIONAL DATA (Part 1 validation study) On the MMSE SCD: 28.92 (1.19) Control: 29.12 (1.03) On the CVLT-II Long delay free recall, p <.001 SCD: 10.61 (2.78) Control: 12.05 (2.22) Group differences: control > CC (SCD) > MCI On the WMS-III elay recall (/104) SCD: 41.50 (16.25) Control: 54.07 (20.4) Group differences: Control > CC (SCD) > MCI LONGITUDINAL DATA (Part 2 alternate test forms stu…	Results indicated that gender, education, and depressive symptoms (ie, adjusted GDS score) did not account for a significant amount of the variance between groups (P .05), whereas age was a significant covariate (P .01) but only accounted for approximately 7% of the variance (n2 = .069)	Future research should use a larger sample of MCI patients and apply a between-subjects design to ascertain whether the higher scores reflect a true form difference or are attributable to other factors (eg, artifact of small sample size, differential benefit in MCI from the short test-retest interval related to anticipatory effects or use of external aids). Furthermore, the test-retest interval f…	The MATS shares limitations with some existing telephone instruments in that level of motivation, listening and privacy conditions, and auditory deficits might affect performance. Although telephone interviewers should acquire an ability to attend to issues like disinterest, distractibility, or cheating (eg, writing down memory test items, receiving assistance), in our experience, these potential…
478	Characteristics of help-seeking behaviour in subjects with subjective memory complaints at a memory clinic: a case-control study	Ramakers, Inez	2009	Netherlands	Cross-sectional (collect data at 1 point in time)		Dichotomous (yes/no)	memory		had SMC and sought help at the Maastricht Memory Clinic but lacked objective memory impairment, which was defined as a score of 1.5 SD below the age, sex, and education adjusted mean of healthy control subjects on the delayed recall test of the Auditory VerbalLearning Test (AVLT).	33	62.0 (8.6)		83	65.1 (10.3)		%male: SMC: 61 Control: 47	Level of education in percentages (Low,Medium,high): p=0.008 SMI: (27,33,40) Control: (49,36,15)			SMC: Sought help at the Maastricht Memory Clinic and Lacked objective memory impairment, which was defined as a score of 1.5 SD below the age, sex, and education adjusted mean of healthy control subjects on the delayed recall test of the Auditory VerbalLearning Test (AVLT), had a score of 2 or 3 on the Global Deterioration Scale (GDS), were not demented, and at baseline, they had no identified ca…			Other: Clinic patients and volunteers	Subjects who did seek medical attention for their SMCwere selected from an ongoing cohort study at the Maastricht Memory Clinic (MMC).	General cognition (MMSE), Memory (Auditory verbal learning test)	No significant differences were found on the MMSE and AVLT.	Symptom Check List-depression: not significant SMC: 39.5 (14.5) Controls: 35.0 (10.6) Symptom Check List-anxiety: not significant SMC: 24.3 (8.7) Control: 21.2 (7.8) Eysenck Personality questionnaire-extraversion: not signifiant SMC: 5.2 (2.9) Control: 5.7 (3.0) Eysenck Personality questionnaire-neuroticism: SMC: 5.3 (3.3) Control: 4.8 (3.5) Metamemory in Adulthood-Memory Self Efficacy: p=0.009 S…
458	Outcome over seven years of healthy adults with and without subjective cognitive impairment	Reisberg, Barry	2010	USA	Longitudinal (collect data over time)	2 year intervals from January 1, 1984 until December 31, 2001 with more comprehensive evaluations repeated every fourth year. Subjects were followed up for as long a period as possible until demise...the results were censored at the cutoff date of December 31, 2001 for the purposes of this particular reported study	Dichotomous (yes/no)	memory	questionnaire	Global Deterioration Scale (GDS) for age-associated cognitive decline and dementia [GDS stage 1 = normatively functioning and free of subjective complaints or objective evidence of cognitive impairment; GDS stage 2 = normatively functioning and have subjective complaints in the absence of objectively manifest deficits]	166	67.5 (8.9)		47	64.1 (8.9)		Followed total sample: 134 females (63%) Not followed total sample: 22 females (47%) Total entered: 156 females (60%)	followed total sample: 15.7 (SD 2.6) not followed total sample: 14.7 (SD 3.1) total entered: 15.5 (SD 2.7)		Income, mean (SD) in thousands of US dollars: Total entered = 36.4 (23.7), n=207 Followed = 35.3 (23.2), n=175 Not followed = 42.7 (25.6), n=32 MMSE score, mean (SD): total entered = 29.1 (1.2) followed = 29.1 (1.1) not followed = 28.9 (1.3)	Subjects were community-dwelling persons,.40 years of age, recruited by referral or public announcement to participate in a longitudinal study on cognitive aging.	(1) presence of MCI or dementia; (2) history of significant head trauma, seizures, mental retardation, or neurologic disorder; (3) any focal signs of significant brain pathology from the medical or neurologic evaluations; (4) diagnosis of cerebrovascular disease on the basis of either a history of clinically significant cerebral infarction or a modified Hachinski Ischemic Score >4 or evidence of …	Not followed: 47 (/260) NCI: 13 (27.7%) SCI: 24 (72.3%)	Volunteer (e.g. ad for study)	community-dwelling persons, recruited by referral or public announcement to participate in a longitudinal study on cognitive aging	general cognition (MMSE, Brief Cognitive Rating Scale => concentration and calculation, recent memory, orientation, and executive functioning), memory (Guild Memory Scale [paragraph recall, initial and delayed; paired associate recall of pairs of familiar words, initial and delayed; design recall of abstract shapes), working memory (digit span subtests of the Wechsler Intelligence Scale Revised),…	significant baseline differences between NCI and SCI groups in MMSE scores (mean 29.6 and 29.0, respectively; P <0.001) for subjects who were followed up Psychometric performance was lower on all tasks in the SCI group at baseline; however, only the DSST difference was marginally significant (P=.05) Seven NCI (14.9%) and 90 SCI (54.2%) subjects declined (P < 0.0001). Of NCI decliners, five declin…	significant baseline differences between NCI and SCI groups in age (mean 64.1 and 67.5 years, respectively; P=0.02) for subjects who were followed up. no significant differences in gender and education.	These results indicate that SCI in subjects with normal cognition is a harbinger of further decline in most subjects during a 7-year mean follow-up interval. Relevance for community populations should be investigated, and prevention studies in this at-risk population should be explored	There was no baseline assessment of the presence of depression or of affective symptomatology. This is a potentially serious limitation because as noted earlier, depression is associated with subjective complaints of memory and cognitive impairment and an increased risk of subsequent AD. this was a relatively well-educated subject population, typical of medical center cognitive research centers b…
443	Fluoro-2-deoxy-D-glucose (FDG)-PET in APOEepsilon4 carriers in the Australian population	Rimajova, Mira	2008	Australia	Cross-sectional (collect data at 1 point in time)		Dichotomous (yes/no)	memory	Questionnaire	SMC status was determined through responses to the CAMDEX-R relating to subjective memory problems	23	65.06 (9.27)		7	66.74 (11.31)		M:F: SMC: 7:16 Control: 2:5	SMC: 11.76 (2.91) Control: 12.29 (5.56)		Family history of dementia (no:yes): SMC: 13:10 Control: 2:5 Change in sense of smell (no:yes): SMC: 16:7 Control: 7:0 Prevalence of neurological soft signs: SMC: 2.83 (2.82) Control: 3 (2.94)	The subjects for this study were age and sex matched, and selected on the basis of possession oftheAPOEε4 genotype, as determined by standard PCR techniques	Exclusion criteria include MMSE score lower than 24, clinically diagnosed dementia or MCI, and a history of stroke or other neurological disease. Subjects were screened for all known AD-causing genetic mutations.		Volunteer (e.g. ad for study)	30 subjects who were drawn from a large community based longitudinal study investigating predictive markers of cognitive decline	General cognition (CAMCOG-R, MMSE)	No significant differences observed between the two groups.		Further investigations of cognitively (i.e., SMC) and genetically (i.e.,APOEε4) at risk cohorts are likely to yield important insight into these genetic, biochemical or environmental risk-modifying factors, at which future treatment regimes may be directed.
404	Beyond memory problems: multiple obstacles to health and quality of life in older people seeking help for subjective memory complaints	Rotenberg Shpigelman, Shlomit	2019	Israel	Cross-sectional (collect data at 1 point in time)		Dichotomous (yes/no)	memory	Question	inclusion criterion for help-seekers was self-reported memory problems for at least 6 months as a reason for turning to the geriatric clinic. SMC in the control group was confirmed by a positive answer to the question“Do you feel you have memory problems?”	Help seekers: 51 Non-help seekers: 40	Help seekers: 79.98 (7.33) Non-help seekers: 78.28 (7.4)					Female%: Help seekers: 54.9 Non-help seekers: 67.5	Help seekers: 14.87 (4.6) Non-help seekers: 15.1 (4.03)		Living alone%: Help seekers: 39.2 Non-help seekers: 27.5	Inclusion criteria for all participants were: (1) age>64; and (2 )Mini Mental State Examination (MMSE) score>24. An additional inclusion criterion for help-seekers was self-reported memory problems for at least 6 months as a reason for turning to the geriatric clinic. SMC in the control group was confirmed by a positive answer to the question “Do you feel youhave memory problems?”			Other: Volunteer and clinic patients	Ninety-one older adults with SMC participated in this study. The help-seekers group included 51 patients referred from geriatric clinics that perform standardized assessments by a multi-disciplinary team of health professionals that included a nurse, social worker, and occupational therapist, led by a geriatric physician. The control group included 40 age-matched community-dwelling older adults w…	General cognition (MoCA)	MoCA: p=.015 Help seekers (HS): 22.7 (3.9) Non-help seekers (NS): 24.6 (2.9)	New General Self Efficacy Scale: p=.005 HS: 23.4 (6.1) NS: 26.4 (3.7) Patient Health Questionnaire-9: HS: 5.9 (4.8) NS: 2.5 (2.0) Meta-memory questionnaire-Ability: p=.005 HS: 45.2 (12.5) NS: 52.6 (11.4) Meta-memory questionnaire-contentment: p<.001 HS: 36.4 (11.21) NS: 51.8 (10.2) No difference on the meta memory strategy. No difference on the medical outcomes study social support survey, emotio…	Further studies are needed to understand the underlying mechanisms that contribute to health and QoL of help-seekers. Further research is needed with larger and more representative samples and with prospective designs, to examine causality and possible contributing mechanisms. In addition, qualitative research will deepen our understanding of the experience of help-seekers.	This study focused on help-seekers and non-help-seekers with SMC, and examined a range of bio-psycho-social measures. The use of convenience sampling to recruit the non-help-seekers group limits the findings. Additionally, the sample size was not sufficient to perform comparisons of subgroups according to cognitive status, or to conduct multivariate analyses to understand the relationships among …
2148	Self- and informant-reported cognitive functioning and awareness in subjective cognitive decline, mild cognitive impairment, and very mild alzheimer disease	Ryu, Seon	2019	South Korea	Cross-sectional (collect data at 1 point in time)		Dichotomous (yes/no)	memory	Question	The presence of subjective cognitive complaints was assessed with a single question,“do you think that you have a memory problem?”.	70	74.8 (5.4)		130	73.1 (5.3)		Female%: SCD: 58.6 Control: 49.2	SCD: 9.2 (4.3) Control: 10.2 (4.2)		Hypertension%: SCD: 52.9 Control: 48.5 Diabetes%: SCD: 25.7 Control: 19.2 Heart disease%: SCD: 7.1 Control: 3.9 Dementia family hisotry%: SCD: 11.4 Control: 13.1 Clinical Dementia Rating sum of boxes SCD: 0 (0) Control: 0 (0) Geriatric Depression Scale: p<.001 (keep in mind that one of the questions is related to memory on the GDS) SCD: 3.5 (2.4) Control: 1.5 (1.7)	Participants were elderly individuals aged 65 years or older from 11 institutions between August 2017 and April 2018.	Participants were excluded if they had major neurologic illnesses, Axis I psychiatric disorders (eg, depression, anxiety, obsessive‐compulsive disorder, and substance abuse), a history of cerebral hemorrhage, a history of significant head trauma, space‐occupying brain lesions, or abnormal laboratory findings (eg, abnormal thyroid function, low vitamin B12 or low folate, and neurosyphilis) that af…		Other: Volunteers and clinic patients	The participants with cognitive impairment were recruited from outpatient clinics of the department of neurology or psychiatry at each institution. Healthy older adults were enrolled from regional memory screening centers of local districts or were volunteers from institutions.	General cognition (MMSE)	No difference found on the MMSE.	There were inconsistent results between HC and SCD, with no significant differences in discrepancy (Self-rating minus informant rating) for KDSQ‐C (Korean Dementia Screening Questionnaire-Cognition) and AD8, but higher discrepancy scores in SCD than HC for Subjective Memory Complaints Questionnaire (P= .005).	Future studies that include more extensive psychological and personality measures in participants, as well as informants, are warranted. In addition, a recent study shows that social determinants(ie, socioeconomic status and social activity) have a major role in the association among cerebrovascular disease, hearing impairment, and cognitive impairment, which are the leading causes of disease bur…	There are some limitations to our study. As this is a cross‐sectional study, we could not determine whether questionnaire scores reflect actual cognitive decline. In addition, the classification of groups across the cognitive continuum might not be conclusive in the current study. Furthermore, we did not obtain complete neuropsychological tests for healthy older adults and did not have informatio…
380	Fear of falling, but not gait impairment, predicts subjective memory complaints in cognitively intact older adults	Sakurai, Ryota	2017	Japan	Longitudinal (collect data over time)	1 follow up, 1 year later	Dichotomous (yes/no)	memory	Question	“Do you have problems with your memory?”	183	72.9 (4.9)		223	72.6 (4.9)		Female%: p<.001 SMC: 68.3 Non-SMC: 47.5	Years of schooling: SMC: 12.7 (2.7) Non-SMC: 12.8 (2.9)	likely Japanese	No difference found in living alone, history of hospitalizations, medication: more than 5 drugs, hypertension, cerebrovascular disorder, diabetes mellitus, poor subjective health, low frequency of going outside. Subjective hearing loss%: p=.002 SMC: 39.3 Non-SMC: 25.1 Smoking habit%: p=.013 SMC: 6.0 Non-SMC: 13.5 Drinking habit%: p=.013 SMC: 46.4 Non-SMC: 58.7	We included patients who were aged 65 years or older, living in the community, and able to walk independently	Exclusion criteria were: significant cognitive impairment (Mini-Mental State Examination score<24, which is equivalent to dementia12), use of antidementia drugs or antidepressants, and failure to complete all measurements. In addition, to examine associated/predictive factors of self-reported SMC, we excluded participants who answer “yes” to the question: “Do others point out your forgetfulness?”…	0	General population	We recruited study participants using local resident registration; 516 community-dwelling older adults participated in health checkups, comprising an interview, and physical and cognitive examinations, held in October 2012 (baseline evaluation) and October 2013 (follow-up evaluation) at the Tokyo Metropolitan Institute of Gerontology.	General cognition (MMSE, MoCA)	MMSE Data not shown. No difference found on the MoCA total score or any of the subtests between the two groups. Furthermore, a lower MoCA total score at baseline showed a marginally significant association with the development of SMC at follow-up (P=0.06); specifically, a lower score in the language domain in the MoCA was a significant predictor.	Fear of falling% (FoF): p<.001 SMC: 38.8 Non-SMC: 13.0 Zung Self-Rating Depression Scale: p=.012 SMC: 35.2 (8.4) Non-SMC: 33.1 (8.2) No significant differences found in disability in instrumental activities in daily living, intellectual ability, or in social function. No differences found in the Fast gait speed or Timed Up & Go test. Grip Strength (kg): p=.001 SMC: 23.2 (7.1) Non-SMC: 25.9 (8.8) …	Further research should explore the mechanisms of the longitudinal relationship between FoF and SMC, and whether FoF increases the risk of progression to MCI and/or dementia in older adults with and without SMC.	The prevalence of SMC in the present study is consistent with previous findings that the prevalence among community-dwelling older adults has been estimated to be 40% to 60%, showing that the study population is reasonably representative of the community. However, the present sample was composed of volunteers; therefore, known and unknown selection bias in our population can limit the generalizab…
4083	Attention and working memory deficits in mild cognitive impairment	Saunders, Nichole	2010	Australia	Cross-sectional (collect data at 1 point in time)		Dichotomous (yes/no)	memory	Interview	1. Informant-corroborated subjective complaint of declining memory functioning. 2. No objective memory impairment. 3. Normal general cognitive functioning (DRS−2 AEMSS score ≥9).4. No evidence of dementia (DRS−2 AEMSS score≥9).5. Intact ADL.	32	71.16 (7.08)		25	69.32 (5.83)		F/M: Total sample: 68/63	subjective-MCI: 13.00 (3.52) Control: 13.56 (3.14)		Dementia Rating Scale-2: s-MCI: 12.09 (1.77) Control: 11.80 (1.71)	The healthy control group consisted of adults with no cognitive complaints or medical history of significance. For MCI (including subjective MCI) Stage 1 involved a structured telephone interview assessing evidence of subjective and informant-corroborated reports of (a) memory problems, with a history of decline from a former level; (b)preserved cognitive functioning; (c) intact activities of dai…			Volunteer (e.g. ad for study)	MCI participants (Including subjective MCI) were recruited via local medical practices and advertising in print and radio media seeking adults over 60 years of age with memory problems. No mention of how healthy controls were recruited.	Premorbid intelligence (Wechsler Test of Adult Reading), Episodic verbal memory (Rey Auditory Verbal Learning Test), episodic visual memory (Paired Associates Learning test), language retrieval from semantic memory (Boston Naming Test), Simple sustained attention (simple Reaction time (sRtI)), divided attention (5-choice reaction time (CRtI)), matching visual samples (Match to Sample Visual Searc…	No difference observed on the Wechsler Test of Adult Intelligence, BNT, RAVLT trial 5 recall, RAVLT delayed recall, Paired associates Learning 6 shapes and 8 shapes. Rapid visual processing latency s-MCI were significantly slower than control group p<.05. Control: 447.50 (77.51) s-MCI: 530.70 (123.75) Rapid visual processing A' assessing target detection, the s-MCI performed worse than the contro…	It was found that all 32 s-MCI participants performed below the 10th percentile on one or more of these measures. That is, these participants displayed a level of impairment (<10th percentile) on specific tests of nonmemory functions equivalent in severity to the level of amnestic impairment used to classify a-MCI. Consequently, these participants could be considered to be displaying a non-amnest…	Further research is required to explore MCI in all its variations and to move beyond a narrow definition based upon anamnestic syndrome.
2481	White matter integrity disruption in the pre-dementia stages of Alzheimer's disease: from subjective memory impairment to amnestic mild cognitive impairment	Shao, W	2019	China	Cross-sectional (collect data at 1 point in time)		Dichotomous (yes/no)	memory	Interview	Individuals with SMI are defined as those with subjective reports of memory function decline whilst the objective neuropsychological assessments are within the normal range.	20	62.4 (5.3)		22	65.5 (5.7)		M/F: SMI: 10/10 NC: 13/9	Years: SMI: 10.5 (2.9) Control: 12.1 (2.7)		Indicated in percentages: Hypertension: SMI: 30.0 Control: 36.4 Diabetes mellitus: SMI: 15.0 Control: 18.2 Hyperlipidemia: SMI: 0.0 Control: 4.50 Ischaemic heart disease: SMI: 15.0 Control: 0.0	The neuropsychological tests, inclusion criteria, and exclusion criteria are provided in Data S1.			Volunteer (e.g. ad for study)	All participants were from the Beijing Aging Brain Rejuvenation Initiative database.	General cognition (MMSE), Episodic memory (Auditory verbal learning test, Rey Osterrieth complex figure), Visual-spatial ability (Rey Osterrieth complex figure copy, clock drawing test), working memory (digit span, digit span backward), processing speed (digit symbol coding), Executive function (Trail making test A and B), language ability (Boston Naming Test and verbal fluency test)	MMSE: p<.001 SMI: 27.2 (1.7) Control: 29.1 (0.8) Auditory Verbal Learning Test: p<.001 SMI: 4.6 (1.8) Control: 7.5 (1.4) Rey Osterrieth complex figure recall: p<.001 SMI: 10.5 (3.1) Control: 19.0 (5.2) Rey Osterrieth complex figure copy: p=.001 SMI: 33.4 (2.2) Control: 35.6 (3.1) Clock drawing test: p=0.002 SMI: 24.2 (3.2) Control: 27.3 (2.9) Digit span: p=0.05 SMI: 11.4 (2.2) Control: 13.1 (1.6)…	No group differences were found in age, gender, education, and vascular risk factors amongst the three groups.	Longitudinal studies are needed to explore the longitudinal changes from the pre-clinical stages to the clinical stages of AD and to evaluate the values ofDTI in predicting the process of AD.	There are some limitations in our study. First, the sample size is relatively small. Secondly, our study was cross-sectional, suggesting that SMI was an intermediate state between NC and aMCI. Whether the SMI group will develop aMCI or AD is unknown. Therefore, longitudinal studies are needed to explore this. Thirdly, our study only focused on WM alterations, but whether WM changes are correlated…
243	Subjective cognitive decline and fall risk in community-dwelling older adults with or without objective cognitive decline	Shirooka, Hidehiko	2018	Japan	Cross-sectional (collect data at 1 point in time)		Dichotomous (yes/no)	memory	Question	"Do you feel you have more problems with memory than most”?	195	73.9 (5.0)		235	73.1 (5.2)		Female%: p=0.021 SCD: 75.4 Control: 65.1	Educational history in percentages: equal or less than 9/10-12/13 or greater. SCD: 27.7/53.3/19.0 No-SCD: 26.0/50.2/23.8			aged 65 years and older, community-dwelling, independent in activities of daily living, and did not avail of Japan’s long-term care service.	The exclusion criteria were unstable cardiac, pulmonary, diabetes, or kidney disease or musculoskeletal disorders; comorbidities associated with a greater risk of falls, such as Parkin-son disease and stroke; severe cognitive disorders (Mini-Mental State Examination <19); and individuals who had been diagnosed and were being treated for dementia.		Volunteer (e.g. ad for study)	We recruited participants through the local press.	General cognition (MMSE)	No difference was found on the MMSE between the two groups.	No difference on 10-m walk time. Faller%: p=0.005 SCD: 25.1 No-SCCD: 14.5 Fear of falling: p<0.001 SCD: 42.1 No-SCD: 26.0	Longitudinal studies are necessary to determine whether the discrepancy between OCD and SCD could be used to predict future falls. Therefore, further studies need to be conducted without using a self-reported, retrospective question to assess fall history.	We wish to acknowledge the following four limitations. First, the cross-sectional design of the present study prevents definitive conclusions about the causal relationship between SCD and falls or FoF. There is a possibility that, as a result of falls, older adults without OCD would judge more harshly their cognitive function. Second, we acknowledge that individuals with cognitive impairment may …
712	Olfactory dysfunction is associated with subjective memory complaints in community-dwelling elderly individuals	Sohrabi, Hamid	2009	Australia	Cross-sectional (collect data at 1 point in time)		Dichotomous (yes/no)	memory	Questionnaire	The main measure was the Memory Functioning Questionnaire (MFQ). The MFQ yields four correlated factors, namely i) general frequency of forgetting, ii)seriousness of forgetting, iii) retrospective functioning, and iv) use of mnemonics. These factors are summed up to give a total memory functioning score. The second measure of SMC was participants’ responses to the first question of the memory sub…	81	65.53 (7.30)		63	64.66 (7.73)		SMC: 21M/60F NMC: 21M/42F		Everyone from Spain	GDS: p=0.030 SMC: 4.47 (4.24) NMC: 2.98 (3.58) MFQ: p<0.001 SMC: 294.13 (39.79) NMC: 323.47 (43.10)	The inclusion criteria for this study were: 1) Mini-Mental Status Examination (MMSE) score greater or equal to 24; 2) age greater or equal to 50; 3) no clinical diagnosis of neurological illness or psychiatric disorders (including depression); and 4) absence of hay fever, asthma, common cold, epilepsy, sinusitis, or upper respiratory problems on the date of assessment.			Volunteer (e.g. ad for study)	The study was conducted at the SirJames McCusker Alzheimer’s Disease Research Unit, Hollywood Private Hospital. Participants were recruited through media advertisements.	Premorbid IQ (Cambridge Contextual Reading Test). General cognition (MMSE).	No significant difference between SMC and NMC with regards to MMSE and CCRT.	In addition, MFQ total score was negatively correlated with depression symptoms (r=−0.486,p<0.01); that is, the higher the depression symptoms, the lower the perceived memory functioning. The MMSE score showed a significant positive correlation with MFQ (r=0.276,p<0.01). There were significant differences between males and females on age [t(1,142)=2.09, p<0.05] and MFQ total score [t(1,142)=2.39,…	In sum, the complex relationship of SMC and depression symptoms warrants future larger, longitudinal studies. Administration of the MFQ may be more useful in terms of the detailed, quantitative information that it can provide on the frequency and nature of SMC. Our cross-sectional findings imply that the relationship be- tween olfactory dysfunction and memory complaints may be of potential signif…	Possible limitations of the current study concern the generalization of the results. In this context, the main considerations are a) the relatively limited sample size; and b) the inclusion/exclusion criteria (i.e., including only those participants with an MMSE score in the normal range, and excluding those individuals suffering from depression, neurological disorders, and other potentially conf…
710	Subjective memory complaints predict baseline but not future cognitive function over three years: results from the Western Australia Memory Study	Sohrabi, Hamid	2019	Australia	Longitudinal (collect data over time)	3 years (with a minimum of 12 months between the assessments)	Dichotomous (yes/no)	memory	Interview and questionnaire	To assess SMC or non-SMC status in participants: “Do you have any difficulty with your memory? No/Yes” To assess the severity of SMC: the study used the MFQ - Memory Functioning Questionnaire To examine the consistency of memory complaints, the researchers divided the SMC participants into consistent SMCs (cSMCs), inconsistent SMCs (iSMCs), and consistent non-memory complainers (cNMCs), based on …	131	65 (8.28)		78	63.90 (7.015)		TOTAL Men: 67 Women: 142	Total: 13.22 ± 3.51		The SMC and NMC groups did not significantly differ on age, education level, and gender composition ( χ = 0.842; p = 0.359)	Inclusion criteria for the WAMS include living independently in the community; no history or current diagnoses of severe or uncontrolled psychiatric disorders or neurological or neurodegenerative diseases; and English as the first language spoken at home.	to exclude potential MCI patients for this project, we did not recruit individuals with a global cognitive performance < 92 on the Cambridge Cognitive Examination– revised (CAMCOG-R) at baseline (CAMCOG-R dementia cutoff = 80–81) (Roth et al., 1998).	not reported	Volunteer (e.g. ad for study)	The WAMS participants were originally recruited by word of mouth, flyers, and newspaper advertisement.	General cognition (CAM-COG-R) IQ (Cambridge Contextual Reading Test (CCRT)	Global cognitive function (as measured by CAMCOG-R) at both baseline future assessments was related to some MFQ subscales, including the MFQ-total score (r = 0.255, p < 0.001; Table 3), with greater memory complaints associated with poorer present and future cognition. With regard to our findings of the relationships between more specific aspects of SMC and cognition, our simple bivariate correla…	Age and Cognitive Performance: POINT 1: Briefly, we observed that age at baseline was a significant predictor of CAMCOG-R performance at the last follow-up (F(33,147) = 1.960, p < 0.01). POINT 2: Age and CCRT (estimated premorbid IQ) were both significant predictors of cognition at baseline. Specifically, for every year over mean age at baseline, CAMCOG-R scores were lower by 0.062 points. Conver…	In summary, we reported that the SMC component of “severity of forgetting” is a significant predictor of future cognition but not decline over time. Therefore, establishing cutoff scores based on the severity of SMCs and following up individuals for longer than 3 years could potentially be beneficial for screening those individuals at higher risk of AD. We also found that SMC was a stable conditi…	First, in part we utilized a single-item question to divide participants into SMCs and NMCs. While this is a commonly used method, it may significantly increase the number of false positives with respect to individuals assigned to the SMC group. As a related consideration, the primary questionnaire used for this study (MFQ) did not have a cutoff score to allocate participants into SMC/NMC groups.…
695	Alteration patterns of brain glucose metabolism: comparisons of healthy controls, subjective memory impairment and mild cognitive impairment	Song, In-Uk	2016	South Korea	Cross-sectional (collect data at 1 point in time)		Dichotomous (yes/no)	memory	Interview	SMI was defined for the purposes of this study as self-reported impairments accompanied by normal performance on neuropsychological test	68	69.94 (6.44)		42	68.02 (5.44)		Number of males: SMI: 25 Control: 12	years: SMI: 11.72 (3.65) Control: 11.26 (5.00)	Likely all South Korean		The evaluation procedure consisted of a detailed medical history, physical and neurologic examinations, neuropsychological assessments, and brain magnetic resonance imaging (MRI). Healthy controls did not have a history or symptoms of Parkinson’s disease (PD), memory impairment, or other cognitive dysfunction according to a dementia screening questionnaire. They also had no history of other neuro…	Additionally, all subjects associated with hypertension, diabetes mellitus, hypercholesterolemia, and focal neurological signs or radiological lesions that typify cerebrovascular diseases were excluded.		Clinic patients	All subjects were evaluated in the dementia clinic at Incheon St. Mary’s Hospital.	General Cognition (MMSE), Attention (Digit Span forwards and backwards, Calculation), Language and related function (BNT) Visuospatial function (Rey Complex Figure Test), Verbal memory test (three-word registration and recall, Hopkins Verbal Learning Test (HVLT) for immediate recall, delayed recall, and recognition), non-verbal memory (Immediate recall, delayed recall, and recognition of a Rey co…	There were no significant differences between the SMI patients and healthy controls in most domains, including the attention test, the language, and related functions test, non-verbal memory, frontal executive and visuospatial function tests, and most of the verbal memory tests (three-word registration, HVLT for immediate recall, delayed recall, and recognition). Significant differences were foun…	No differences were found between SMI and Control on age, education, clinical dementia rating (CDR), sum of box of CDR, or geriatric depression scale.	Future large, prospective studies and clinicopathologic studies aimed at investigating the pathophysiology of neuronal systems with regard to the progression of cognitive decline from SMI to dementia are needed. Ideally, these studies will also identify whether progression coincides with the aforementioned radiologic observations and whether this parallels objective cognitive decline.	One limitation of this study is that the diagnosis ofSMI has not yet been validated since a consensus on its definition has not been reached. Thus, SMI may precede future cognitive decline or represent a pre-dementia state. However, most studies are in agreement with the aforementioned designation of SMI, and these diagnostic criteria were applied in the present study. Another limitation of this …
2792	Awareness of Olfactory Dysfunction in Subjective Cognitive Decline, Mild Cognitive Decline, and Alzheimer's Disease	Tahmasebi, R	2019	Austria	Cross-sectional (collect data at 1 point in time)		Dichotomous (yes/no)	memory	Interview	SCD classification required (a) the presence of subjective memory deterioration as manifested by the seeking of medical help for memory problems and (b) the concurrent absence of any objectively measurable cognitive deficits (mean z score of each domain greater than−1.5 SD)	69	66 (25th percentile: 58.5, 75th percentile: 74)		161	65 (25th percentile:57, 75th percentile:73)		Female%: SCD: 50.7 Control: 62.7	SCD: 12 (25th percentile:9, 75th percentile:16) Control: 11 (25th percentile:9, 75th percentile:15)			The criteria for healthy function included (a) an MMSE score≥27 and a Montreal Cognitive Assessment score≥26, adjusted for education; (b) no active neurological or psychiatric disease; (c) no psychotropic medication; and (d) no medical disorder or treatment that negatively affects cognitive functioning. SCD classification required (a) the presence of subjective memory deterioration as manifested …	The exclusion criteria for all participants were as follows:(1) evidence of stroke as determined by neuroradiologic and clinical examination; (2) history of severe head injury; (3) current psychiatric diagnosis according to ICD-10, however, patients with (sub-) depressive symptoms were included be-cause (sub-) depressive symptoms often occur in elderly patients; and (4) any medical condition that…		Other: Volunteers and clinic patients	Patients were either referred by general practitioners, neurologists, or psychiatrists or were self-referrals. Cognitively healthy control subjects were recruited via advertisements.	General cognition (MMSE, Neuropsychological Test battery Vienna(NTBV)), Vocabulary IQ (Wortschatztest (WST))	No significant difference observed on the MMSE. on the WST-IQ: alpha=0.05 SCD: 118 (25th percentile: 104.5/75th percentile:122) Control: 107 (25th percentile: 99/75th percentile: 118) No data shown for the NTBV. The SCDgroup had a significantly higher WST IQ than the other groups, with the exception of the naMCI group. A potential explanation for this would be that our study recruited SCD patient…	Controls had a significantly lower BDI-II score compared with the other groups. Beck Depression Inventory-II: alpha=0.05 Controls: 4 (25th percentile 2/75th percentile 8) SCD: 7 (25th percentile 4.5/75th percentile 13)	Further investigations with thorough longitudinal designs and standardized assessments are needed to validate the usefulness of olfactory awareness in the detection of early AD and to assess the factors influencing it.	There are several limitations that have to be considered when interpreting our results. Since the study design was cross-sectional, no conclusions concerning causality can be drawn. The size of the individual diagnostic groups was not equal, with a rather small number of SCD and especially AD patients reducing the feasibility of the statistical analysis. Moreover, gender and age were significantl…
620	The Anterior-posterior Functional Connectivity Disconnection in the Elderly with Subjective Memory Impairment and Amnestic Mild Cognitive Impairment	Tao, Wuhai	2020	China	Cross-sectional (collect data at 1 point in time)		Dichotomous (yes/no)	memory	Interview	1). Scored in the normal range (1.5 SD above) of all the memory tests (age- and education-adjusted Chinese norms); 2). Subjective perception has a memory problem that brings inconvenience to their normal life, which is not caused by acute events, compared with previously normal status. 3). Intact of daily living function.	22	62.4 (5.2)		23	65.9 (5.9)		M/F: SMI: 11/11 Control: 14/9	SMI: 10.5 (2.8) Control: 12.3 (2.8)			All participants in the current study met the following criteria: 1). 6 or more years of education; 2). A score no less than 24 on the Mini-Mental-Status-Examination (MMSE) Chinese version; 3). No history of coronary dis-ease, psychotic disorders, tumors, motor neuron disease, developmental disability, or diseases that could influence cerebral function; 4). Not clinically diagnosed with depressio…			General population	Participants in this study were recruited from the Beijing Aging Brain Rejuvenation Initiative (BABRI), which is a large cohort study for the community elderly in Beijing, China.	General cognition (MMSE), Memory (Rey Auditory Verbal Learning Test, Rey-Osterrieth Complex Figure Test), Attention (Symbol Digit Modalities Test, part A of the Trail Making Test), Executive function (part B of the Trail Making Test and part C of the Stroop Test).	MMSE: p<.001 Control: 29.0 (0.9) SMI: 27.1 (1.7) Memory: p<.001 SMI:5.0 (0.4) Control: 6.1 (0.4) Auditory Verbal Learning Test delayed recall: p<.001 SMI: 4.6 (1.7) Control: 7.6 (1.4) Auditory Verbal Learning Test total: p<.001 SMI: 26.1 (6.1) Control: 37.4 (5.2) Rey Osterrieth Complex Figure Test: p<.001 SMI: 10.4 (3.0) Control: 19.2 (5.1) No difference found on attention tasks. No difference on…	No significant difference was found in gender, age or years of education among the three groups	More comprehensive measures and early interventions should be applied in this stage to decelerate the development of the disease when the brain still has remarkable plasticity capacity. Considering that the current research mainly focused on the resting state, task-related fMRI will be more feasible for the discussion of the functional status of these regions in SMI in future studies.	The sample size of our study is relatively small, the current results still need confirmation by further study with a large sample. Longitudinal studies can also provide more evidence for our conclusion. There had no cerebrospinal fluid or other biomarkers that could further illustrate the pathological change of SMI in our study, which should be emphasized by future researches. Considering that t…
148	Subjective Cognitive Decline Is Associated with Greater White Matter Hyperintensity Volume	van Rooden, Sanneke	2018	The Netherlands and The US	Cross-sectional (collect data at 1 point in time)		Dichotomous (yes/no)	memory	Interview	Participants were categorized as those with or without SCD based on the self-reported experience of a worrisome decline in memory that brought the participant to seek advice from a medical professional. Such participants from the memory clinic were diagnosed as having SCD. Participants recruited from the community were specifically asked before inclusion if they had experienced a worrisome declin…	25	68 (9.1)	45-84	42	68 (9.2)	50-85	M/F SCD: 7/18 Control: 17/25	Education (median): (1: less than high school, 2: high school, 3: associate's degree, 4: bachelor's degree, 5: master's degree, 6: PhD or equivalent) SCD: 3 (Associate's Degree) Control: 4 (Bachelor's Degree)	Test site US/NL: SCD: 13/12 Control: 26/16	No significant differences on APOE e genotype (e4 carrier), diastolic blood pressure, systolic blood pressure, test site, geriatric depression scale, beck depression inventory, and of the BFI personality measures. No difference found on the seriousness of forgetting and mnemonic usage on the memory functioning questionnaire (MFQ). Frequency of forgetting (MFQ): p<.0001 SCD: 3.6 (1.0) Control: 2.7…	Only participants who were capable of giving informed consent and had a Mini-Mental State Examination (MMSE) score≥25, which is considered within the cognitively normal range, were selected for inclusion.	All individuals who were interested in participating were screened and excluded for current use of psychotropic medications, uncontrolled medical conditions, or presence of MRI contraindications. Additional exclusion criteria included a history of neurological disorders, psychiatric disorders (including major depression), brain injury, and treatment of cancer using radiation or chemotherapy.		Other: Clinic patients and volunteer	Data were collected in two locations(Detroit, MI, United States of America, and Leiden, Netherlands) from participants recruited in memory clinics and communities surrounding both cities using the same inclusion criteria.	General cognition (MMSE), Memory (Wechsler Memory Scale IV (WMS IV), Rey Auditory Verbal Learning Test), Language (Verbal fluency), executive function (Digit symbol of the Wechsler Adult Intelligence Scale (WAIS III), Stroop, Trail Making Test TMT). The Wechsler Abbreviated Scale of Intelligence II was used to determine participant IQ for those recruited in Detroit, and the four corresponding sub…	We found no significant differences in cognitive function between groups or IQ.		Future studies with larger study samples are needed to assess the association between microbleeds, lacunar infarcts, and SCD. Longitudinal research and a larger sample size are needed to elucidate the association between these measures and early phase AD.	Our study is limited by a relatively smaller sample size.
127	Subjective Cognitive Decline Is Associated With Altered Default Mode Network Connectivity in Individuals With a Family History of Alzheimer's Disease	Verfaillie, Sander	2018	Canada	Longitudinal (collect data over time)	1 follow-up, 12 months (SD of 1 month) later.	Dichotomous (yes/no)	memory	Question	During a structured interview, participants were classified as having SCD if they answered “yes” to the question“Do you think your memory is becoming worse?”	Baseline: 68 Follow up: 30	Baseline: 64 (5) Follow up: 65 (6)	Baseline: 55-77	Baseline: 56 Follow-up: 29	Baseline: 64 (5) Follow-up: 65 (6)	Baseline: 55-76	Female%: SCD: Baseline: 62 Follow-up: 67 Control: Baseline: 71 Follow-up: 78	SCD: Baseline: 16 (4) Follow-up: 15 (4) Control: Baseline: 15 (3) Control: 14 (4)		Only baseline data provided. No difference in APOE e4 Genotype, geriatric depression scale, neuroticism, parental history AD, sibling history of AD, or planning, visuospatial, and organization skills subscales of the Everyday Cognition Questionnaire (ECQ). ECQ: Memory: p<.001 SCD: 12 (3) Control: 10 (2) Language: p<.01 SCD: 11 (2) Control: 10 (2) Attention: p=.001 SCD: 5 (2) Control: 4 (1)	Briefly, volunteer participants in this cohort were 60 years of age or older ($55 years if their age was within 15 years of their youngest affected relative’s dementia onset) and were required to have at least 6 years of formal education, to demonstrate fluency in either English or French, and to be in good general health. They were required to have a parental or multiple-sibling family history o…		0	Other: Other study data	Data used in the preparation of this article were obtained from the PREVENT-AD program	General cognition (Repeatable Battery for Assessment of Neuropsychological Status)	At baseline, No difference was found on visuospatial, language, attention, delayed memory of the battery. Immediate memory: p=.01 SCD: 102 (10) Control: 100 (12) Total cognition: p=.03 SCD: 101 (10) Control: 100 (9) At follow-up: No difference was found on visuospatial, language, attention of the battery. Immediate memory: p<.01 SCD: 104 (9) Control: 108 (11) Delayed memory: p=.04 SCD: 104 (7) Co…		Future research should investigate whether family history could affect the phenotype of cognitive complaints. Future studies may elucidate the nature of SCD in cognitively normal individuals who have a family history of AD and may disentangle the concomitant effects with other biomarkers in relation to AD pathogenesis.	Several limitations also warrant attention. First, our follow-up duration was relatively short, and none of the participants in this sample showed incident clinical progression. Nonetheless, we did find altered connectivity related to cognitive decline in regions vulnerable to AD. Unfortunately, other biomarkers such as amyloid-band tau protein levels that could further corroborate evidence of AD…
107	Aberrant memory system connectivity and working memory performance in subjective cognitive decline	Viviano, Raymond	2019	USA, Netherlands	Cross-sectional (collect data at 1 point in time)		Dichotomous (yes/no)	Memory	Questionnaire	Individuals categorized as SCD answered “yes” to the following questions: “Do you have memory complaints? If yes, do these complaints worry you?”Participants with SCD had to be worried about their professed memory issues.	35	68.5 (7.7)	N/A	48	67.0 (8.8)	N/A	F/M ratio SCD: 22/13 Control: 29/19	N/A	N/A	Memory Functioning Questionnaire (Frequency of forgetting inverted mean): Control: 2.63 (0.80) SCD: 3.54 (0.88) p <0.001 Geriatric Depression Scale: SCD: 5.38 (3.44) Control: 3.42 (3.97) p=0.02 Geriatric Depression Scale (without question 14, regarding SCD): SCD: 4.82 (3.32) Control: 3.40 (3.39) p=0.09 Geriatric depression scale (only question 14, do you feel you have more problems with memory th…	Healthy older adults from Detroit, United States, and Leiden, the Netherlands. All participants were right-handed as assessed by the EdinburghHandedness Inventory, and had scores > 25 on the Mini-Mental State Examination, which is considered within the cognitively normal range. Furthermore, all SCD participants performed in the cognitively normal range as determined by either clinical assessment …	Data were available for 94 participants at the time of analysis; however, we excluded 11 participants due to missing MRI data, MMSE scores<25, left-handedness, or self-report of repetitive thoughts during the resting-state fMRI scan (e.g. counting) on a post-scan questionnaire. Exclusion criteria included a history of neurological and psychiatric disorders, cardiovascular disease, brain injury, c…		Other: Clinic patients and senior centers and communities.	Recruitment at Wayne State University occurred through memory clinics, senior centers, and communities around Metro Detroit, Michigan, and at the Leiden University Medical Center through clinics and centers around Leiden in the Netherlands.	Global cognition (MMSE), IQ (Wechsler Abbreviated Scale of Intelligence II in Detriot, In Leiden, the block design, vocabulary, matrix reasoning, and similarities subtests of the Dutch version of the Wechsler Adult Intelligence Scale III). Memory (adult battery of the Wechsler Memory Scale-IV)	Participants with SCD and controls differed neither on IQ measures, nor Mini-Mental State Examination Scores. Participants with SCD performed worse on the Wechsler Memory Scale visual working memory index compared to controls (β= -0.23, p=.01, controlling for age, sex, and test site) SCD status did not significantly relate to other memory indices.	We observed no differences between participants with SCD compared to controls on neuroticism, or conscientiousness. Participants with SCD did not differ in APOE ε4 prevalence compared to those without. Furthermore, older age associated with poorer performance across all memory indices, and the sample from the Netherlands had better performance across indices.	A longitudinal analysis could determine if changes in white matter diffusion characteristics follow, or occur in conjunction with, functional brain changes, and relate to the progression of SCD to objective decline. Therefore, future analyses should track functional change in SCD over time and determine if intrinsic functional connectivity changes associated with change in cognitiveperformance.	A limitation of our functional connectivity analysis was the multi-site/multi-scanner approach. Differences in field heterogeneities and measurement due to site, scanner vendor, and head coil may have influenced site biases for connectivity patterns. The present analysis is also limited by its cross-sectional approach. Lower connectivity in our sample could have occurred due to cohort effects, an…
5702	Olfactory Dysfunction Is Already Present with Subjective Cognitive Decline and Deepens with Disease Severity in the Alzheimer's Disease Spectrum.	Wang, Qiang	2021	China	Cross-sectional (collect data at 1 point in time)		Dichotomous (yes/no)	Memory	Interview	The SCD criteria included the following two major features [30, 31]. The first was a self-experienced persistent decline in cognitive capacity relative to a previously normal cognitive status, unrelated to an acute event. All respondents were asked the following questions: 1) Do you have complaints about your memory? Participants were asked to answer “yes” or “no”. 2) How long do you think your m…	84	67.0 (5.6)	n/a	35	67.5 (5.3)	N/A	Male%: SCD:38.1 Controls: 51.4	In years: SCD: 11.5 (3.3) Controls: 11.8 ± 2.9	Not specified		NC individuals were age-matched, cognitively and physically healthy individuals without a complaint of memory decline.	The exclusion criterion was as follows:1) patients with a history of any neurodegenerative disease besides AD; 2) patients with psychosis or other psychiatric conditions such as depression, anxiety, and suicidal behavior.		Other: Volunteer and clinic patients	Two hundred and sixty-five subjects were continuously recruited from the Affiliated Brain Hospital of Guangzhou Medical University (Guangzhou Huiai Hospital), and 35 age-matched normal controls (NC)were recruited from the community in Guangzhou.	global cognition (MMSE, Memory and Executive Screening) Memory (Auditory verbal learning test), Language (Boston Naming test), Executive function (Trail making test), Visuospatial skill (Rey-Osterrieth Complex figure), Attention (Symbol-Digit Modality Test)	No differences between groups on cognitive tests.		Future studies including odor thresholds and discrimination could provide a deeper understanding of the relation-ship between olfaction and the AD spectrum.	There were limitations in the present study. First, due to the cross-sectional design of the study, we cannot draw accurate conclusions about the dis-ease trajectory of the AD spectrum. Longitudinal studies are underway to address this issue. Second, the present study only neuropsychological measures data. Future studies involving the assessment of cerebrospinal fluid biomarkers and PET-CT will f…
68	Validation of the Chinese version of the memory binding test for distinguishing amnestic mild cognitive impairment from cognitively normal elderly individuals	Wang, Xiao	2019	China	Cross-sectional (collect data at 1 point in time)		Dichotomous (yes/no)	memory	Interview	individuals who experienced memory complaints but still had normal performance on a comprehensive neuropsychological test battery were diagnosed with SCI	30	74.5 (8.4)		41	73.2 (9.7)		F/M: p<.05 SCI: 28/2 Control: 23/18	SCI: 13.7 (2.4) Control: 14.6 (1.7)		Clinical Dementia Rating-Sum of Boxes: SCI: 0 Control: 0	(1) having no memory complaints, (2) the Mini-Mental State Examination (MMSE) score≥26, and (3) maintaining intact daily function.	Participants were excluded if they had a history of other psychiatric disorders (e.g. schizophrenia, bipolar disorder, major depressive disorder, alcohol or drug abuse), stroke, or other focal brain injury, or if they were currently diagnosed with clinical depression or another neurodegenerative condition.		Other: Clinic patients	From June 2017 to May 2018, 164 participants were recruited from the clinical cohort of neurocognitive disorders at the Dementia Care and ResearchCenter, Peking University Institute of MentalHealth	General cognition (MoCA, MMSE). No data shown for the Memory Binding Test. Attached as supplementary without access.	No difference on the MMSE. MoCA: p<.05 SCI: 24.4 (2.8) Control: 26.8 (2.6)		In the future, we need to conduct a longitudinal study to test the predictive validity of MBT and assess the discriminative validity in a population with different education levels. We could also even further validate the MBT with a biomarker-based diagnosis of aMCI.	The first limitation of this study is the age and sex difference among groups. AD and aMCI patients were significantly older than NC, andSCI participants had more female subjects compared to the other three diagnostic groups. We compared the discriminative validity with adjustment to discriminative validity without adjustment, and discriminative validity with adjustment was not better than that w…
8	Frequency-dependent changes in fractional amplitude of low-frequency oscillations in Alzheimer's disease: a resting-state fMRI study	Yang, Liu	2019	China	Cross-sectional (collect data at 1 point in time)		Dichotomous (yes/no)	memory	Interview	Criteria used for SCD assessment/diagnosis: a) self-perceived persistent memory decline compared with the previous normal status within the last 5 years and confirmed by an informant; (b) failure to meet the criteria for MCI; and (c) CDR =0.	43	65.09 ± 8.66		55	63.41 ± 7.97		male/female SCD: 19/24 control: 22/33	SCD: 11.93 ± 4.62 Control: 10.95 ± 4.96	likely all Chinese		We used a dataset comprising 159 patients (46 SCD, 60 aMCI, and 53 d-AD) and 61 NC who were enrolled in this study from September 2009 to December 2015. Patients were enrolled from the memory clinic of the Neurology Department of the Xuanwu Hospital. NC were enlisted from the local community.	The exclusion criteria for all subjects included: (a) systemic diseases that could induce cognitive impairment (e.g., severe anemia, anthracemia, HIV, syphilis, or thyroid dysfunction); (b) severe end-stage diseases or severe diseases in acute stages; (c) a stroke history (HIS score > 4); (d) sever hypopsia or dysacusis; (e) severe depression (center for Epidemiological Studies Depression Scale s…		Other: general population + clinic patients	SCD: clinic patients from a memory clinic Control: enlisted from the local community.	General cognition (MoCA, MMSE) Memory and verbal learning (auditory verbal learning test (AVLT))	On the MMSE SCD: 27.98 ± 1.86 Control: 28.07 ± 2.14 p = 0.000 Post hoc: NC,SCD > aMCI>d-AD On the MoCA SCD: 25.10 ± 2.92 Control: 26.06 ± 3.15 p = 0.000 Post hoc: NC,SCD > aMCI>d-AD On the AVLT-I (immediate recall) SCD: 8.26 ± 1.81 Control: 9.15 ± 1.94 p = 0.000 Post hoc: NC,SCD > aMCI>d-AD On the AVLT-D (delayed recall) SCD: 8.54 ± 2.74 Control: 10.20 ± 2.80 p = 0.000 NC > SCD > aMCI>d-AD (SCD p…		In future studies, we will observe patients in different stages and conduct a longitudinal study to obtain specific patterns of alterations in spontaneous low-frequency brain activity as disease progresses.	Several potential limitations of the present study should be noted. First, although we enrolled subjects with three stages of AD, this was still a cross-sectional study. Second, we mainly focused on the low-frequency (full, slow-5 and slow-4) bands. High-frequency (>0.1 Hz)- specific abnormalities may also provide useful information in clinical disease (Yue et al. 2015; Hong et al. 2013). Third, …
10411	Changes of Regional Neural Activity Homogeneity in Preclinical Alzheimer's Disease: Compensation and Dysfunction	Zhang, Zhen	2021	China	Cross-sectional (collect data at 1 point in time)		Dichotomous (yes/no)	Memory	Interview	The diagnosis criteria of SCD was based on features referred to SCD plus (preclinical AD) (Jessen et al., 2014): (a) subjective decline in memory, rather than other domains of cognition; (b)onset of SCD with the last five years; (c) concerns (worries) associated with SCD; (d) feeling of worse performance than others of the same age group; (e) normal performance on Neuropsychological scale and did…	39	64.56 (7.337)	N/A	37	63.86 (8.250)	N/A	Male (n): SCD: 14 Controls: 15	In years: SCD: 11.692 (3.300) Controls: 12.108 (3.422)	Not specified	No sig differences in diabetes, cholesterol, and hypertension.	The diagnosis criteria of SCD was based on features referred to SCD plus (preclinical AD) (Jessen et al., 2014): (a) subjective decline in memory, rather than other domains of cognition; (b)onset of SCD with the last five years; (c) concerns (worries) associated with SCD; (d) feeling of worse performance than others of the same age group; (e) normal performance on Neuropsychological scale and did…	The exclusion criteria were: (a) patients diagnosed or with a history of head injury, head surgery, mental diseases, brain tumors, acute cerebral hemorrhage, cerebral ischemia, non-degenerative brain injury; (b) patients with severe visual or hearing impairment; and (c) patients who could not undergo MRI. To exclude other possible causes for the amnestic impairment, each subject had a uniform str…		Volunteer (e.g. ad for study)	Participants were recruited from the community through advertising between August 2018 to November2019. The recruitment was carried out in the neuropsychological testing room of the Department of Geriatrics, Shanghai Jiao Tong University Affiliated Sixth People’s Hospital, Shanghai, China. A total of 104 participants were included.	Global cognition (MMSE, Addenbrooke's Cognitive Examination-III, MoCA-B) Memory (Auditory Verbal Learning Test, Brief visuospatial memory test), Language (Animal verbal fluency test, Boston Naming test), Executive function (Shape Trail Test A and B, Stroop test A and Stroop test B), Spatial function (Silhouettes test, Judgement of line orientation), Attention (Digit span sequence, digit span reve…	Significant differences reported on the ACE-III and animal fluency but none of the other tests. ACE-III: p<.002 SCD: 82 (77,86) Controls: 87 (82.5,90.5) Animal fluency test: p<.002 SCD: 17 (15,20) Controls: 19 (18.5,21.0)		In follow-up research, We should expand the sample size, explore a more sensitive neuropsychological test diagnostic approach, and examine pathological biomarkers.	However, there are some limitations in this study, which can restrict the generalizability of our results. First, the sample size was not large enough, and AD patients were not included in the study. Second, although a complete set of neuropsychological tests was used, there might be some overlap between SCD and aMCI groups. Third, we did not perform the examination of pathological biomarkers. Co…
23584	Subtle Pathophysiological Changes in Working Memoryâ€“Related Potentials and Intrinsic Theta Power in Community-Dwelling Older Adults With Subjective Cognitive Decline	Zheng, Zhiwei	2023	China	Cross-sectional (collect data at 1 point in time)		Dichotomous (yes/no)	Memory	Questionnaire	SCD-Q9	25	67.52 (4.40)	Above 60	28	66.29 (3.73)	Above 60	M/F: Control: 18/10 SCD: 10/15	SCD: 10.92 (2.12) Controls: 11.93 (2.48)	Chinese		The inclusion criteria were as follows: (a) age â‰¥60 years; (b) education â‰¥6 years; (c) a score >21 on the Montreal Cognitive Assessment Beijing Version (MoCA-BJ) to rule out the older adults with cognitive impairment (Yu et al., 2012); (c) a score <8 on the 15-item Geriatric Depression Scale to exclude the effects of depression on SCD (Yesavage & Sheikh, 1986); (e) Functional Activity Questio…	didn't report	n/a	Volunteer (e.g. ad for study)	Older adults were recruited from communities near the Institute of Psychology in the Chaoyang District, Beijing, China.	Global cognition (MoCA-BJ), Memory (Auditory Verbal Learning Test), Executive functioning (Verbal fluency test), short term memory (Digit span forward), working memory (Digit span backward), Processing speed (Trail making test), visual memory (Paired associative learning test),	No significant differences on any of the cognitive tasks.	No significant differences on the geriatric depression scale 15.		This study has two limitations. First, the relatively small sample of older adults in each group might have compromised the statistical power of the present study. Future studies should use a larger sample size. Second, individuals with SCD in preclinical AD often have mild symptoms of anxiety other than depression (Jessen et al., 2014, 2020). It is necessary to assess anxiety symptoms in future …
810	Subjective memory complaints in an elderly sample: a cross-sectional study	Minett, Thais	2008	Brazil	Cross-sectional (collect data at 1 point in time)		Other: Both: dichotomous + continuous	memory	Questionnaire	Complaints were assessed by asking two questions: ‘Do you currently have any problems with your memory?’ and ‘Are these problems interfering with your normal life?’. They were considered complainers only if they answered ‘yes’ to both questions. They also used the memory complaint questionnaire (MAC-Q).	24	67.1 (SD not provided)		90	65.9 (SD not provided)		Female%: SMC: 88% Control: 74	SMC: 8.8 years Control: 8.9 years	Brazillians	MAC-Q: p<0.001 SMC: 30.6 Control: 26.3	Brazilian, over 50, living in the community, with or without SMC.	The exclusion criteria were: head injury with loss of consciousness; stroke according to WHO criteria (Hatano, 1976); severe unrelated neurological or physical diseases(e.g. epilepsy, carcinoma); acute systemic disease in the previous month; alcohol abuse according to the DSM-IV criteria (American Psychiatric Association,1994); uncorrected visual or hearing loss, or motor deficiency severe enough…		Clinic patients	Recruited subjects from the preventive geriatrics programme at the outpatient, ‘Geriatric Clinic of Hospital do Servidor Publico Estadual de Sa ̃o Paulo’. This hospital is an urban tertiary care institution serving all civil servants and their families from the state of Sa ̃o Paulo.	General cognition (MMSE), Memory & Learning (Rey Auditory Verbal Learning Test, Visual Reproduction Test, Logic Memory- History A- adapted to the Sao Paulo city context; and Free and Cued Selective Reminding Test), Language (verbal fluency: animals and fruits) Attention (Stroop Test, Digit Span, Digit Symbol, Trail Making Test)	Fluency animals: p=0.033 Memory complaints: 11.67 Control: 13.84 Hence, in all of the other cognitive tests, no significant differences between groups’ performances were found. The fluency test–naming animals, still shows a strong relationship with complaints after controlling for depressive symptoms. However, the quantity of depressive symptoms was poorly correlated with the performance in the f…	Complainers presented higher scores at the GDS than non-complainers (5.9 vs 3.5, t=-3.58, 95%CI=-3.7 to -1.1, p=0.001) We repeated the analysis using a total score of 14 by excluding the item ‘Do you feel you have more problems with your memory than most?’. The difference between complainers and non-complainers remained statistically significant (5.5 vs 3.3, t=-3.49, 95% CI=-3.5 to -1.0, p=0.001).	Therefore, the use of a cross-sectional study design limits the potential of addressing the important issue of cognitive decline within subjects, which may be more valuable in detecting the relationship between SMC and objective impairment in the very early stages of a dementing illness. Follow-up studies would therefore be a better option to test this hypothesis. Our group of patients is being f…	Firstly, instead of being spontaneously referred, the SMC was elicited by a doctor. This might have contributed to induce some patients to complain, consequently minimising differences between complainers and non-complainers in the cognitive tests. Secondly, all patients were recruited through a hospital out-patients’ geriatric clinic, rather than being community-based. This can increase the chan…
509	Interactions between subjective memory complaint and objective cognitive deficit on memory performances	Park, Soowon	2019	South Korea	Cross-sectional (collect data at 1 point in time)		Other: both: dichotomous + continuous	memory	Questionnaire	Subjective Memory Complaints Questionnaire. Participants with an SMCQ score of 6 and above comprised the SMC group.	65	68.72		116	69.34 (5.05)		M:F SMC: 14:51 Control: 39:77	SMC: 9.11 (4.22) Control: 10.53 (3.53)	likely all South Korean	Geriatric Depression Scale: the difference is significant p-value not indicated SMC: 3.97 (2.21) Control: 2.37 (2.11)		Exclusion criteria were age under 55 years, illiteracy, lack of education, a history of neuropsychiatric disorders such as dementia, alcohol abuse, head trauma, visual or hearing difficulties, and motor impairment affecting test scores.		Clinic patients	A sample of 219 elder population aged 55 years and older were recruited from Boramae National Hospital, Seoul, South Korea, and a regional dementia clinic for elderly people in Dong Jak district, Seoul, South Korea.	General cognition (MMSE) Verbal memory (Elderly verbal memory test including Short-term delayed free recall and cued recall, Long-term delayed free recall and cued recall), Visuospatial memory (Simple Rey figure test copy and immediate and delayed recall and recognition), Attention (Digit span test forward and backward span, visual span test forward and backward span), Fluency (Categorical fluenc…	However, no significant differences were observed in cognitive performances according to the presence of SMCs even after depression was controlled. A significant interaction between the two independent variables (cognitive status, presence of SMCs) was found for tests of verbal memory and visuospatial memory. The interaction between cognitive status and SMCs was significantly related to short-ter…		Researchers and practitioners should simultaneously consider subjective memory complaint and cognitive status of the elderliwa to understand their memory performances.	There are several limitations to this study. Firstly,thesamplesizeoftheMCIgroupwasrelativelysmall. This may lead to lower statistical power, reducing the chance of detecting a true interaction. Secondly, the present sample consisted of elderly patients who were predominantly female. This limits the generalizability of our findings, however, age, education, gender, and depression were conducted as…
373	Distinct Cognitive and Brain Morphological Features in Healthy Subjects Unaware of Informant-Reported Cognitive Decline	Sanchez-Benavides, Gonzalo	2018	Spain	Cross-sectional (collect data at 1 point in time)		Other: both: dichotomous + continuous	memory	Questionnaire	Subjective Cognitive Decline Questionnaire, and Presence or absence of perception of decline was defined using the answer to this initial general question: “Do you perceive memory or cognitive difficulties?” for the subject, and “Do you perceive he/she has cognitive or memory difficulties?” for the informant. According to the answers to these questions participants were classified in: Unaware dec…	SCD: 568 UD: 173	SCD: 57.14 (6.86) UD: 56.46 (6.89) SCD > UD p<.05		1899	55.31 (6.59)		Female%: SCD: 65.0 UD: 48.0 Control: 64.1 UD < SCD=Control p<.05	SCD: 13.14 (3.50) UD: 12.38 (3.51) Control: 13.51 (3.50) UD < Control p<.05		e4 carriers%: SCD: 34.3 Control: 34.6 UD: 37.6 SCD-Q My Cog: SCD: 12.00 (5.86) UD: 6.09 (4.70) Control: 4.18 (3.95) UD > Control p<.05 UD < SCD p<.05 SCD > Control p<.05 SCD-Q TheirCog: SCD: 5.08 (4.76) UD: 8.76 (4.61) Control: 2.22 (2.22) UD > Control p<.05 UD > SCD p<.05 SCD > Control p<.05	Included 2,743 cognitively healthy participants aged between 45 and 74 years.	(exclusion criteria: Mini-Mental StateExamination <26, Memory Impairment Screen <6,semantic fluency <12, Clinical Dementia Rating >0)		Other: Not provided	Not provided	Episodic memory (Spanish version of the Memory Binding Test (MBT) including free and cued recall in immediate and delayed trials) Executive function, visuospatial ability and global intelligence (Wechsler Adult Intelligence Scale WAIS IV Coding, Digit Span, Visual Puzzles, Similarities, and Matric Reasoning subtests.) Processing speed and attention (Coding measures), Short term and working memory…	No differences found on MMSE between groups. On the MBT total immediate paired recall (TPR): SCD: 23.28 (4.77) UD: 23.19 (3.37) Control: 24.42 (4.22) SCD < Control p<.005 MBT total immediate free recall (TFR): SCD: 15.53 (5.09) UD: 15.17 (4.34) Control: 16.94 (4.93) UD < Control p<.005 SCD < Control p<.005 MBT Total delayed free recall (TDFR): SCD: 15.80 (5.43) UD: 15.66 (4.52) Control: 17.32 (5.…	Goldberg Anxiety and Depression Scale: SCD: 1.29 (2.03) UD: 0.62 (1.23) Control: 0.61 (1.35) SCD < UD p<.05 SCD < Control p<.05		The absence of information on AD biomarkers in this sample prevents us from exploring the relationship between unawareness and biological surrogates of AD pathology. The cross-sectional nature of our study does not permit to address the hypothesis of higher risk of cognitive decline in the UD group. Both of these limitations will be overcome with longitudinal data recording that is currently unde…
1201	Subjective memory complaints and objective memory impairment in the Vienna-Transdanube aging community	Jungwirth, Susanne	2004	Austria	Cross-sectional (collect data at 1 point in time)		Other: Continuous + dichotomous	memory	Questionnaire	In the first measurement of subjective memory complaints, the following question was asked: ‘‘Do you have complaints about your memory in the last 2.5 years?’’Answers were coded in four categories: no; sometimes, but is no problem; yes, is a problem; yes, is a serious problem. Then, subjects were asked four questions about any changes in specific areas of everyday memory.These questions were: ‘‘D…	32	75.36		270	75.4		M/F: Complainer: 11/21 Non-complainer: 102/168		likely all Austrian		The VITA study is an interdisciplinary community-based cohort study that began in May 2000 of all 75-year-old residents of the 21st and 22nd districts of Vienna.	Subjects with a Mini-Mental State Examination (MMSE) score lower than 24 were excluded from the analysis (n=9, seven probable AD, one vascular dementia, one dementia of Lewy body type according to common diagnostic criteria). Subjects with an MMSE score of 24 or higher and a probable diagnosis of AD according to the criteria of Diagnostic and Statistical Manual of Mental Disorders, Fourth Edition…		General population	The VITA study is an interdisciplinary community-based cohort study that began in May 2000 of all 75-year-old residents of the 21st and 22nd districts of Vienna.	Episodic memory (modified German version of the Fuld Object Memory Evaluation (FOME)), general cognition (MMSE)	There were no significant differences between noncomplainers and complainers with respect to MMSE, FOME, and age. The mean +/- SD score of the FOME of the total group(N=302) was 43.2 +/- 4.5. Sixteen of 302 (5.3%) subjects had an objective memory impairment as defined by a score of 1.5 SD lower than the mean (FOME<36) The comparison of mean memory test scores showed no significant difference betw…	Subjective memory complaints correlated significantly with severity of depression and anxiety, but the magnitude of correlations was low thus, depression and anxiety explained only a small part of the variance concerning subjective memory complaints
5634	Optimizing Subjective Cognitive Decline to Detect Early Cognitive Dysfunction.	Chapman, Silvia	2021	USA	Cross-sectional (collect data at 1 point in time)		Other: For each of the 20 items to assess SCD, participants provided a binary response (yes/no) followed by a 7-point ordinal scale regardless of the binary response.	Memory	Questionnaire	The SCD questionnaire comprises 20 items, many of which were selected due to their inclusion across several validated SCD questionnaires [30–32]. Items were chosen by a clinical neuropsychologist (S.C.) to span both memory and non-memory abilities. In order to examine how task-specific factors affect the association between SCD and cognition, prospective manipulations of SCD measurement included …	Total sample: 110 Binary-rated SCD General (mean, SD) = 5.34, 5.21 Binary-rated SCD Retrospective (mean, SD) = 5.14, 5.23 Binary-rated SCD Age-anchored (mean, SD) = 3.51, 4.48 Ordinal-rated SCD General (mean, SD) = 20.45, 14.38 Ordinal-rated SCD Retrospective (mean, SD) = 21.20, 16.50 Ordinal-rated SCD Age-anchored (mean, SD) = 18.45, 15.36	Total sample: 72	Total sample: 54-90	Total sample: 110	Total sample: 72	Total sample: 54-90	N/A	Total sample: Mean education of 17 years (SD = 2, range = 12–20)	Total sample: 82% White, 12% Black, and 3% Asian and 3% other	Total sample: Six percent identified themselves as Hispanic.	Participants were required to perform within clinically normal limits (≥ –1.5 SD using demographically adjusted normative data) on standardized assessments of memory, executive function, and language (see Supplementary Table 1 for description of tests). SCD was not measured directly as part of the recruitment process, allowing for a spectrum of SCD endorsement.	Participants were excluded if they reported or had any past or current neurological conditions such as stroke, traumatic brain injury, brain tumor, etc., or major psychiatric disorders noted in their medical records or medical history interview	Total sample: 2 participants dropped out.	Other: n = 7 at Memory Disorders Clinic n = 103 participants from other studies	Clinic and studies	Memory (Face-Name Test, short-term memory binding task - STMB test, selective reminder test)	SCD was able to capture early cognitive dysfunction within traditional cognitive assessments. Taken together, these findings support the idea that age-anchoring SCD assessment and asking older adults to rate their experience on an ordinal-scale optimizes its association with important measures of cognition including associative verbal memory, short-term memory binding of features, and list learni…	N/A	Future direction: Future studies should directly examine the potentially moderating role of recruitment source on the association between SCD measurement frameworks and cognitive outcomes Fun fact: Regression analyses revealed that age-anchored SCD, measured using an ordinal rating scale, mapped most consistently onto objective cognitive measures which were carefully selected to be sensitive to m…	First, although age-anchored SCD was endorsed to a lesser degree than retrospective or general SCD, the total SCD scores across the reference point frameworks were relatively similar. This similarity might have arisen specifically as a function of the within-person design of the study in which each participant completed all three SCD frameworks consecutively (in a counterbalanced order across par…
1958	Subjective cognitive complaints and cognitive decline: consequence or predictor? The epidemiology of vascular aging study	Dufouil, Carole	2005	France	Longitudinal (collect data over time)	Study started in 1991, 2 year inclusion period, 4 year follow-up, 6 year follow-up	Continuous (scale, score)	Memory	Questionnaire	cognitive difficulties scale (CDS). It contains 39 items that aim at describing everyday deficiencies, lapses of attention or memory, and related functions that people notice about themselves.	total sample: 1389	mean age of total sample: those that completed CDS (68.9 +/- 3.0), those that did not complete the CDS (69.1 +/- 3.0)	Total Sample: 59 to 71 at study entry				total sample men: 733 (41.8%)	total sample education years: 10.9 (SD 3.5)		total sample living alone, high depressive symptoms, psychotropic drug use, at least one allele e4: 733 (25.2%), 729 (15.0%), 733 (22.4%), 679 (23.1%)	Subjects are people aged 59 to 71 living in the city of Nantes, France. The study started in 1991, and 1,389 subjects volunteered to participate during the 2-year inclusion period.		Not specified but, 1389 subjects included in baseline examination, 1188 subjects examined at 4-year follow-up, 828 subjects examined at 6-year follow-up	Volunteer (e.g. ad for study)		general cognition (MMSE), attention (digit symbol substitution test [DSST] of the Weschler Adult Intelligence Scale), psychomotor speed (finger tapping test), memory (auditory verbal learning test)	Mean (SD) at 4 year follow-up cognitive difficulties scale score: 35.5 (18.2) MMSE: 27.6 (2.1) weschler score: 48.9 (12.1) finger tapping test score: 139 (21) immediate recall score: 53.3 (9.5) delayed recall score: 6.4 (2.1) At 4-year follow-up, mean cognitive difficulties scale total score in patients with no decline according to MMSE was 39.7 (1.3); in patients with 1 or 2 point decline was 41…	Subjects with more cognitive complaints were less educated and more likely to have high depressive symptoms and take psychotropic drugs. The associations with age, sex, marital status, and apolipoprotein E polymorphism were not significant. In the presence of severe WMH, more cognitive complaints were an even stronger predictor of future cognitive decline.	This suggests that elderly people may be conscious of a deterioration in their cognitive abilities at a time when tools used to assess those abilities are unable to detect a declining process.	proportion of subjects who agreed to participate initially did not undergo 6-year follow-up examination. Those subjects were older and less educated and had lower cognitive performance at 4-year follow-up. This selection may have resulted in an underestimate of the association between cognitive complaints and incident cognitive de-cline in subjects with lower baseline cognitive functioning. Despi…
10677	Alterations in Dynamic Functional Connectivity in Individuals With Subjective Cognitive Decline	Chen, Qian	2021	China	Cross-sectional (collect data at 1 point in time)		Dichotomous (yes/no)	Memory	Interview	Subjects with memory complaints within the last 5 years and expressed worries associated with memory decline were assigned to the SCD group; those without memory complaints and cognitive impairments were recruited as NCs	32	65.22 (5.02)	55-75	33	64.55 (5.33)	55-75	M/F: SCD: 5/27 Controls: 8/25	In years: SCD: 12.25 (2.62) Controls: 12.97 (3.34)	Not specified		Individuals could participate in this study if they were 55–75 years old, right-handed, and had at least 9 years of education.	individuals with a history of stroke, other neuropsychiatric disorders (Parkinson’s disease, epilepsy, brain tumor, etc.), severe anxiety or depression, and MRI contraindications were excluded. Individuals showing objective impairment in the following cognitive evaluations were also excluded from the present study (Li et al., 2019). Specifically, three cognitive domains each containing two subtes…		Volunteer (e.g. ad for study)	All participants were recruited from the Drum Tower district of Nanjing by advertisement.	Episodic memory (AVLT), Executive functions (TMT-A and B), Language (BNT, and animal fluency), Global cognition (MMSE). visuospatial function (Clock drawing test). Processing speed (Symbol digit modalities test).	TMT-B: p=.011; Controls > SCD Controls: 131.42 (29.66) SCD: 164.06 (64.81) SDMT: p=.042; Controls > SCD Controls: 41.94 (9.22) SCD: 36.84 (10.55) No significance detected on other tests.	No significant differences in terms of APOEe4 status.	The impact of AD pathology on the interaction and modulation of brain functional networks needs to be further investigated. Furthermore, the APOEε4 genotype may have an impact on the fMRI measures, thus in our future study with a larger sample size of APOEε4 carriers, we will investigate differences in DFC properties between APOEε4carriers and non-carriers in SCD subjects.	Several limitations in the present work should be considered. First, this is a cross-sectional study conducted in a small cohort, while AD is a progressive neurodegenerative disorder; therefore, longitudinal studies with large cohorts are needed to elucidate the role of DFC in the whole AD spectrum. Second, the acquisition time of rs-fMRI data was 8 min 7 s, though researchers have suggested that…
1644	Semantic markers in the diagnosis of neurodegenerative dementias	Cuetos, Fernando	2009	Spain	Cross-sectional (collect data at 1 point in time)		Dichotomous (yes/no)	Memory	interviews	Individuals were diagnosed with SMC if they reported memory complaints but their general neuropsychological assessment, including the memory tests, was well within the normal range.	20	71.85		Control - 40	74.6		SMC - 15 female, Control - 31	SMC - 4.85 (2.32) years, Control - 4.6 (2.09) years		SMC MMSE - 27.6 (2.11), Control - 28.03 (1.83) (not significant at p <.001 in comparison with control group though)		Neurological impairments other than AD were ruled out with MRI scans.		Clinic patients	Recruited from hospital patient pool	Given 16 tasks: Spatial Orientation, temporal orientation, executive function (coding), visual search, memory (immediate recall, delayed recall, show what's different, public memory general questions, famous faces, object naming), verbal (semantic association, semantic fluency, phonological fluency, definition word pairing, synonymy, pseudo word repetition)	no significant differences appeared between the scores of the SMC patients and those of the control participants on any of the tests	"Moreover, it is worth pointing out that none of the tasks that make up the battery revealed any differences between patients with SMC and healthy participants with no complaints, which confirms that those in the former group have no cognitive deficit and that their fears are unfounded."		-it is difficult to determine whether one is dealing with early dementia or simply with the effects of aging.
1471	Cerebral Glucose Metabolism is Associated with Verbal but not Visual Memory Performance in Community-Dwelling Older Adults	Gardener, Samantha	2016	Australia	Cross-sectional (collect data at 1 point in time)		Dichotomous (yes/no)	Memory	Questionnaire	The first question of the Cambridge Mental Disorders of the Elderly Examination. “Do you have difficulty with your memory? No/Yes”	20	68 (11.4)		23	66 (8.9)		M%: SMC: 40 Control: 43	Percentage with 12 years of education or less: SMC: 50 Control: 48		Presence of APOE e4 allele: p<0.000 SMC: 0 (0%) Control: 12 (52%)	Participants who were willing to undergo an18F-FDG PET scan had given informed consent, and who had no clinical, neurological, or psychiatric conditions affecting nervous system function diagnosed within the last 5 years were included in the current study. All participants had an MMSE score ≥ 27.			General population	43 subjects drawn from a larger community based longitudinal study, namely, the Western Australia Memory Study.	Immediate and Delayed Verbal Memory (Logical Memory I and II from the Wechsler Memory Scale III), general cognition (MMSE), Immediate and Delayed Visual Memory (Visual reproduction I and UU subtests of the Wechsler Memory Scale III).	Statistical significance set to p<0.01. No significant differences between groups were found. However. Control performed significantly better on visual reproduction I immediate recall if we consider significance p<0.05. For this task: p=0.015 SMC: 66.50 (17.47) Control: 80.39 (18.11)	There were no statistically significant differences in glucose metabolism	Future work in larger cohorts collecting longitudinal data is therefore required to validate our findings. Future work will address the relationship between reduced glucose metabolismat baseline and cognitive decline after a decade of follow-up.	this is a cross-sectional study, so the findings should be interpreted with caution. Our results do not allow inferences to be drawn regarding decreased18F-FDG PET SUVRand future AD risk; the findings indicate only that in our cohort as a whole and specifically in SMCs, there was a decreased18F-FDG PET SUVR in areas known to be associated with neuropathology in AD. Additionally, we studied a rela…
3081	Clinical and Biomarker Characteristics according to Clinical Spectrum of Alzheimer's Disease (AD) in the Validation Cohort of Korean Brain aging study for the early Diagnosis and Prediction of AD	Hwang, Jihye	2019	South Korea	Longitudinal (collect data over time)	Clinical evaluations are done annually + participants are followed for three years total	Dichotomous (yes/no)	Memory	Questionnaire - "The SCD participants met the SCD criteria that were established by the SCD-Initiative group"	SMCQ and CCI	96	68.8 (7.7)		71	66.2 (7.8)		SCD 54/96 female, NC 49/71 female	SCD 8.8 years, NC 13.1 years	likely all korean	SCD: Hypertension - n=55, Diabetes Mellitus - n=19, Dyslipidemia - n=71, Current smoker - n=3, Current drinker - n=32, BMI - 24.4kg/m2	We have recruited 71 CN participants, 96 SCD, 72 MCI, and 56 ADD in nine memory clinics across South Korea from April 2015 to August 2016. All of the participants were aged from 55 to 90 years with a reliable informant who could provide investigators with the requested information.	Exclusion criteria for all of the participants included: (1) the presence of major psychiatric illness; (2) significant neurological or medical condition or comorbidities that could affect cognitive functioning; (3) contraindications for MRI scan (e.g., pacemaker, claustrophobia); (4) illiteracy; (5) significant visual or hearing difficulty or severe communication or behavioral problems that woul…		Clinic patients	9 memory clinics in South Korea	Auditory attention span (Digit Span Forward (0–9), Digit Span Backward (0–8)) Language (Verbal fluency, Boston Naming) Episodic memory (Word list immediate recall, Word list delayed recall, Word list recognition, Praxis recall, Rey Complex Figure Test, Logical memory: COWAT, Controlled Oral Word Association Test) Visuoconstruction (RCFT copy, Clock drawing, Block design) Executive Function (COWAT…	The scores of verbal fluency, digit span backward, correct color reading of Stroop test, and TMT-B in the SCD group were no different from those in the MCI group, but they were significantly lower than in the CN group. All tests with significance between SCD and CN group listed below, p value from Bonferroni post hoc analysis On the verbal fluency (Z score) SCD: -0.12 (1.05) CN: 0.49 (1.05) p < 0…	Depression scale scores in the SCD group were not different from those in the MCI and AD groups, but they were significantly higher than those in the CN group.	We included the depression score as a covariate in the analysis to compare the clinical and neuropsychological variables among the groups, because depression was a key covariate in this group comparison. In the future, the comparison of clinical course between SCD with depression and SCD without depression is needed in a long-term follow-up study.	First, the number of participants was relatively small. In particular, the number of MCI and ADD participants was small. Second, the amyloid PET or CSF biomarker studies were not conducted in all patients. Third, the CSF AD biomarker study was only conducted in approximately half of the participants. Therefore, ATN classification can be applied in approximately half. Fourth, the sensitivity of CS…
15001	Depressive Symptoms Have Distinct Relationships With Neuroimaging Biomarkers Across the Alzheimer's Clinical Continuum.	Moulinet, Ines	2022	France	Cross-sectional (collect data at 1 point in time)		Dichotomous (yes/no)	Memory	Interview	SCD patients reported memory complaints and showed normal performance in all tests of the standardized neuropsychological assessment. During the interview, the clinician ensured that the complaint was not related to current medication or medical condition, and did not fulfill NINCDS-ADRDA criteria for probable AD	35	67.51 (6.85)	N/A	56	69.75 (5.61)	N/A	M:F SCD: 18:17 Controls: 25:31	In years: SCD: 13.43 (3.11) Controls: 12.64 (3.82)	Not specified		Ninety-one patients and 56controls above 50 years old were included, all living at home, and with no history or clinical evidence of neurologic or psychiatric disorder, alcohol use disorder or drug abuse. Notably, none of the participants met diagnostic criteria for major depression or anxiety disorder, as defined in the Diagnostic and Statistical Manual of Mental Disorders, Fourth Edition. he in…			Other: Volunteers and Clinic patients	SCD were all recruited from local memory clinics. healthy elderly control subjects were recruited from the community.	Global cognition (MMSE), Verbal episodic memory (Encoding, Storage and Recuperation (ESR) word list free recall sub-score)	No significant differences in both cognitive domains between groups.	No significant differences in terms of amyloid load or anxiety symptoms. Depressive symptoms: p<.001 Controls: 0.85 (1.34) SCD: 3.80 (4.44)	Future longitudinal analyses would allow to investigate this question by examining the links between baseline levels and changes over time in depressive and anxiety symptoms and neuroimaging biomarkers. Similarly, as discussed above, we investigated state measures of depressive and anxiety symptoms as they represent states at a given time that we expect to easily change over time and be modifiabl…	Our study, assessing multiple hallmarks of AD (i.e., global cognition, episodic memory, gray matter volume, glucose metabolism and amyloid load), was cross-sectional in design and thus couldn’t assess the causality and direction of these links. Moreover, anxiety symptoms were assessed using a self-report questionnaire; as it is subjective, the measure could be biased by the subject’s honesty, awa…
8182	Self- and informant reports of executive function on the BRIEF-A in MCI and older adults with cognitive complaints.	Rabin, Laura	2006	USA	Cross-sectional (collect data at 1 point in time)		Dichotomous (yes/no)	Memory	Interview	Memory Self-Rating Questionnaire. Participants were classified as CC based on the following criteria: (1) significant memory complaint(endorsed at least 20% of possible complaints across all inventories or complaints deemed significant by clinical consensus), (2) intact functioning on comprehensive neuropsychological testing across cognitive domains (scores within1.5S.D. of the mean established f…	28	74.21 (6.27)	at least 60 years old	30	72.00 (5.70)	At least 60 years old	M:F SCD: 8:20 Controls: 9:21	In years: SCD: 16.71 (2.81) Controls: 17.03 (2.76)	Not specified		Inclusion criteria were: at least 60 years old, right-handed (due to the administration of language-based fMRI tasks), fluent in English, and a minimum of 12 years of education.	Exclusion criteria included any uncontrolled or confounding medical, psychiatric, or neurological condition (other than MCI), history of head trauma with more than a 5-min loss of consciousness, or current or past history of substance abuse/dependence. Prospective participants also were excluded if they were clinically depressed, as determined by a board-certified geriatric psychiatrist based on …		Other: Volunteers and clinic patients	Participants were recruited from flyers, newspaper ads, public lectures, and referrals from our medical center clinics	IQ (American National Adult Reading Test), Global cognition (MMSE, dementia rating scale), Executive function (Wisconsin Card Sorting Test, Digit backward, trail making test B), attention (Digit forward, trail making test A), Memory (CVLT, dementia rating scale memory), Conceptualization (Dementia Rating Scale 2 conceptualization) Initiation/perseveration (Dementia rating scale 2 Initiation perse…	No significant differences between groups.	No significant differences in terms of APOE e4 and Geriatric depression scale.	In future work with a larger, more diverse group of older adults, we plan to investigate the relative contributions of both cognitive reserve and depression on self-report/awareness of executive dysfunction. Another goal is to further explore the impact of perceived executive dysfunction on learning and memory in MCI, particularly on tasks requiring active organization of information such as the …	A limitation of the current study was that participants were relatively homogenous with regard to ethnic and educational composition and estimated baseline intellectual level. This raises the possibility that other populations of older adults may be less likely to recognize changes in cognition before the appearance of performance deficits. In other words, our participants may have been more like…
[truncated: 27 more rows]
